# Supplementary material for: Switchable adhesion of phase-transition eutectogels with integrated machine learning-enhanced intelligent adhesion sensing
Source: Nat Commun. 2026 Jun 11;17:7434. doi: 10.1038/s41467-026-74275-7 (PMC13408668; doi:10.1038/s41467-026-74275-7)
Supplement: Supplementary file 19 — Source Data [file 41467_2026_74275_MOESM19_ESM.xlsx]

## Sheet: Sheet1
Data Catalog
Figure2b	Figure2c	Figure2d	Figure2f	Figure2g	Figure2h
Figure3b	Figure3c	Figure3d	Figure3e	Figure3f	Figure3g	Figure3h	Figure3i-k
Figure4b-c	Figure4d-e	Figure4f
Figure5e-f
Figure6d
SI
FigureS8	FigureS9	FigureS10	FigureS14-15	FigureS16	FigureS17	FigureS18	FigureS19	FigureS20	FigureS21
FigureS24	FigureS35	FigureS36a	FigureS36b	Figure39	FigureS40	FigureS41a-c	FigureS41d-g	FigureS41h-j	FigureS41k-n
FigureS49	FigureS50a	FigureS50b-l	FigureS52-54	FigureS56c	FigureS57	FigureS63b-c	FigureS64b-c

## Sheet: Figure2b
U/C=3:1	-19.8669	0.000499994	0.0786477	U/C=2.5:1	-19.8936	CLOSED	-0.0231172	U/C=2:1	-19.885	0.000499994	0.0242771	U/C=1.5:1	-19.871	0.000499994	0.184789	U/C=1:1	-19.8966	0.000499994	-0.0131824	U/C=1:1.25	-19.8803	0.000499994	-0.0287688		-19.881	0.000499994	0.0771321	U/C=1:2	-19.8807	0.000499994	-0.0897757
	-19.8679	0.00549999	0.0757415		-19.8941	0.000499994	-0.0245709		-19.8861	0.00549999	0.0210544		-19.8711	0.00549999	0.179872		-19.8965	0.00549999	-0.0156398		-19.8801	0.00549999	-0.0309505		-19.8816	0.00549999	0.0751869		-19.8809	0.00549999	-0.09151
	-19.8682	0.0105	0.0725294		-19.8954	0.00549999	-0.0264825		-19.8865	0.0105	0.0171243		-19.8732	0.0105	0.175973		-19.8975	0.0105	-0.0180596		-19.8809	0.0105	-0.0332964		-19.8821	0.0105	0.0723073		-19.8818	0.0105	-0.0929948
	-19.869	0.0138333	0.069843		-19.8963	0.0105	-0.0280519		-19.887	0.0138333	0.0141534		-19.8733	0.0138333	0.174017		-19.8978	0.0138333	-0.0193442		-19.8815	0.0138333	-0.0349914		-19.8835	0.0138333	0.0703498		-19.8821	0.0138333	-0.0935623
	-19.8699	0.0188333	0.067176		-19.8972	0.0138333	-0.0306821		-19.8879	0.0188333	0.0107331		-19.8744	0.0188333	0.16986		-19.8984	0.0188333	-0.0212193		-19.8823	0.0188333	-0.038691		-19.8836	0.0188333	0.0678494		-19.8824	0.0188333	-0.0946464
	-19.8712	0.0238333	0.0649321		-19.8972	0.0188333	-0.032888		-19.8888	0.0238333	0.00852806		-19.8752	0.0238333	0.166878		-19.8995	0.0238333	-0.0229561		-19.8841	0.0238333	-0.0428014		-19.8849	0.0238333	0.0664126		-19.884	0.0238333	-0.0968156
	-19.8711	0.0271667	0.0634877		-19.8975	0.0238333	-0.0339328		-19.8898	0.0271667	0.00699921		-19.8759	0.0271667	0.164722		-19.9005	0.0271667	-0.0239983		-19.8831	0.0271667	-0.0445573		-19.8852	0.0271667	0.0651562		-19.8831	0.0271667	-0.0981435
	-19.8723	0.0305	0.0616778		-19.8978	0.0271667	-0.0349761		-19.8906	0.0305	0.00460235		-19.8761	0.0305	0.162598		-19.9011	0.0305	-0.0252034		-19.8835	0.0305	-0.0457285		-19.8855	0.0305	0.0636714		-19.8837	0.0305	-0.0994959
	-19.8725	0.0355	0.0588316		-19.8976	0.0305	-0.037088		-19.892	0.0355	0.000407261		-19.8773	0.0355	0.158582		-19.9014	0.0355	-0.0279818		-19.8848	0.0355	-0.0469731		-19.8865	0.0355	0.0617673		-19.8847	0.0355	-0.100474
	-19.8731	0.0405	0.0561164		-19.8985	0.0355	-0.0392813		-19.8914	0.0405	-0.0030755		-19.8781	0.0405	0.154719		-19.9019	0.0405	-0.031369		-19.8861	0.0405	-0.048565		-19.8875	0.0405	0.0606081		-19.8854	0.0405	-0.101046
	-19.8732	0.0438333	0.0537931		-19.8989	0.0405	-0.0403787		-19.8925	0.0438333	-0.0053457		-19.8785	0.0438333	0.152129		-19.902	0.0438333	-0.0327379		-19.8859	0.0438333	-0.0505534		-19.8879	0.0438333	0.0599209		-19.8856	0.0438333	-0.101414
	-19.8748	0.0488333	0.0500531		-19.8989	0.0438333	-0.0418676		-19.8938	0.0488333	-0.0086939		-19.8793	0.0488333	0.148926		-19.903	0.0488333	-0.0337351		-19.8866	0.0488333	-0.0533855		-19.8885	0.0488333	0.0577656		-19.8871	0.0488333	-0.102526
	-19.8756	0.0538333	0.0472111		-19.9003	0.0488333	-0.0432699		-19.8947	0.0538333	-0.0127893		-19.8802	0.0538333	0.145743		-19.9023	0.0538333	-0.0343127		-19.8874	0.0538333	-0.0558563		-19.8883	0.0538333	0.0551467		-19.8878	0.0538333	-0.104151
	-19.8756	0.0571667	0.0459542		-19.9006	0.0538333	-0.0440938		-19.8945	0.0571667	-0.0151042		-19.8805	0.0571667	0.143466		-19.9046	0.0571667	-0.0347921		-19.8885	0.0571667	-0.0566047		-19.8886	0.0571667	0.0536349		-19.888	0.0571667	-0.105341
	-19.8773	0.0605	0.0447593		-19.9003	0.0571667	-0.044691		-19.8941	0.0605	-0.0172079		-19.8807	0.0605	0.140744		-19.9043	0.0605	-0.0356746		-19.8892	0.0605	-0.0575162		-19.8898	0.0605	0.0523462		-19.8882	0.0605	-0.106212
	-19.8767	0.0655	0.0426563		-19.9019	0.0605	-0.0459936		-19.8958	0.0655	-0.0190485		-19.8821	0.0655	0.137266		-19.9045	0.0655	-0.0377352		-19.8891	0.0655	-0.0594739		-19.8897	0.0655	0.0511449		-19.8888	0.0655	-0.107188
	-19.8778	0.0705	0.0404101		-19.902	0.0655	-0.047487		-19.8967	0.0705	-0.0212407		-19.8818	0.0705	0.13451		-19.9053	0.0705	-0.0399036		-19.89	0.0705	-0.0617253		-19.8914	0.0705	0.0498676		-19.8886	0.0705	-0.108138
	-19.8781	0.0738333	0.0391369		-19.9026	0.0705	-0.0486433		-19.8958	0.0738333	-0.0232586		-19.8829	0.0738333	0.132679		-19.9063	0.0738333	-0.0408288		-19.8909	0.0738333	-0.0630376		-19.8912	0.0738333	0.0487239		-19.8886	0.0738333	-0.108704
	-19.8779	0.0771667	0.0370113		-19.9041	0.0738333	-0.0496033		-19.8978	0.0771667	-0.0255497		-19.8835	0.0771667	0.130501		-19.9056	0.0771667	-0.0415294		-19.8899	0.0771667	-0.0644443		-19.8921	0.0771667	0.0474793		-19.8905	0.0771667	-0.109167
	-19.8789	0.0821667	0.0335854		-19.9035	0.0771667	-0.0511711		-19.8973	0.0821667	-0.0283624		-19.8842	0.0821667	0.127422		-19.9064	0.0821667	-0.0427176		-19.8908	0.0821667	-0.0660921		-19.8923	0.0821667	0.0458266		-19.8908	0.0821667	-0.11014
	-19.8797	0.0871667	0.0309124		-19.9051	0.0821667	-0.0529779		-19.8993	0.0871667	-0.0303474		-19.8853	0.0871667	0.124269		-19.9072	0.0871667	-0.0440222		-19.892	0.0871667	-0.0671818		-19.8935	0.0871667	0.0438571		-19.8904	0.0871667	-0.111146
	-19.8805	0.0905	0.0292694		-19.9051	0.0871667	-0.0544472		-19.8979	0.0905	-0.0323658		-19.8853	0.0905	0.122295		-19.9072	0.0905	-0.0448812		-19.8926	0.0905	-0.068164		-19.8937	0.0905	0.0428422		-19.8911	0.0905	-0.111789
	-19.8805	0.0955	0.0271431		-19.9051	0.0905	-0.0556976		-19.8989	0.0955	-0.035151		-19.886	0.0955	0.11988		-19.9087	0.0955	-0.0462735		-19.8929	0.0955	-0.0699365		-19.8943	0.0955	0.0416173		-19.8913	0.0955	-0.112471
	-19.881	0.1005	0.0252743		-19.9064	0.0955	-0.056685		-19.8997	0.1005	-0.0376461		-19.8864	0.1005	0.117765		-19.9084	0.1005	-0.0478692		-19.8935	0.1005	-0.071391		-19.8949	0.1005	0.040294		-19.8931	0.1005	-0.113001
	-19.8826	0.103833	0.0240505		-19.9066	0.1005	-0.057108		-19.9003	0.103833	-0.0388939		-19.887	0.103833	0.116103		-19.9081	0.103833	-0.0489463		-19.894	0.103833	-0.0722073		-19.8943	0.103833	0.0394038		-19.8927	0.103833	-0.113372
	-19.8819	0.107167	0.0226774		-19.9074	0.103833	-0.0578875		-19.9013	0.107167	-0.0403854		-19.8885	0.107167	0.113637		-19.9099	0.107167	-0.0496033		-19.8942	0.107167	-0.0733247		-19.8954	0.107167	0.0382757		-19.894	0.107167	-0.113745
	-19.8829	0.112167	0.0203157		-19.9073	0.107167	-0.0594189		-19.9018	0.112167	-0.0425726		-19.8878	0.112167	0.109219		-19.9101	0.112167	-0.0508001		-19.8944	0.112167	-0.0754278		-19.8962	0.112167	0.0368046		-19.8941	0.112167	-0.114328
	-19.8827	0.117167	0.0185675		-19.9076	0.112167	-0.0607768		-19.9022	0.117167	-0.0452852		-19.8897	0.117167	0.105895		-19.9103	0.117167	-0.0519428		-19.8947	0.117167	-0.0771632		-19.8967	0.117167	0.035134		-19.8949	0.117167	-0.115047
	-19.884	0.1205	0.0176495		-19.9083	0.117167	-0.0616379		-19.9018	0.1205	-0.0473715		-19.8893	0.1205	0.104114		-19.9106	0.1205	-0.0528789		-19.8959	0.1205	-0.078241		-19.8963	0.1205	0.0344699		-19.895	0.1205	-0.115947
	-19.8849	0.1255	0.0163877		-19.9086	0.1205	-0.0626684		-19.9036	0.1255	-0.0499333		-19.8897	0.1255	0.101918		-19.9112	0.1255	-0.0536628		-19.8965	0.1255	-0.0794172		-19.8974	0.1255	0.0334447		-19.8964	0.1255	-0.116737
	-19.885	0.1305	0.0145707		-19.9094	0.1255	-0.0632951		-19.9039	0.1305	-0.0521296		-19.891	0.1305	0.100399		-19.9118	0.1305	-0.0545279		-19.897	0.1305	-0.0809911		-19.8979	0.1305	0.0322484		-19.8968	0.1305	-0.117381
	-19.8858	0.133833	0.0132261		-19.9092	0.1305	-0.0638812		-19.9045	0.133833	-0.0537309		-19.8906	0.133833	0.099677		-19.9119	0.133833	-0.0553418		-19.897	0.133833	-0.0824153		-19.8976	0.133833	0.0314247		-19.8969	0.133833	-0.117793
	-19.8855	0.137167	0.0118341		-19.9098	0.133833	-0.0646118		-19.9048	0.137167	-0.0559148		-19.8909	0.137167	0.0986474		-19.9123	0.137167	-0.0562977		-19.8979	0.137167	-0.0837526		-19.8982	0.137167	0.030867		-19.8966	0.137167	-0.118213
	-19.8871	0.142167	0.0101015		-19.9103	0.137167	-0.0658003		-19.9044	0.142167	-0.0583504		-19.8919	0.142167	0.0962339		-19.9127	0.142167	-0.0573348		-19.8983	0.142167	-0.0848614		-19.8994	0.142167	0.030132		-19.8976	0.142167	-0.118861
	-19.8874	0.147167	0.0079849		-19.9104	0.142167	-0.0666791		-19.9056	0.147167	-0.0600345		-19.8928	0.147167	0.0929595		-19.913	0.147167	-0.0581351		-19.898	0.147167	-0.0861545		-19.9009	0.147167	0.0291554		-19.8978	0.147167	-0.119547
	-19.888	0.1505	0.0063444		-19.9109	0.147167	-0.0671969		-19.9055	0.1505	-0.0608984		-19.8936	0.1505	0.091089		-19.9137	0.1505	-0.0585709		-19.8997	0.1505	-0.0870939		-19.9007	0.1505	0.0284271		-19.8989	0.1505	-0.119972
	-19.8879	0.153833	0.00520799		-19.9114	0.1505	-0.0679133		-19.9062	0.153833	-0.0619122		-19.8943	0.153833	0.0899149		-19.9141	0.153833	-0.0593067		-19.8996	0.153833	-0.0878898		-19.9007	0.153833	0.0273537		-19.8977	0.153833	-0.120545
	-19.8886	0.158833	0.00367949		-19.9119	0.153833	-0.0688651		-19.9072	0.158833	-0.06414		-19.8945	0.158833	0.0883721		-19.9149	0.158833	-0.0611264		-19.9005	0.158833	-0.0888675		-19.9013	0.158833	0.0258645		-19.8988	0.158833	-0.121463
	-19.889	0.163833	0.00211528		-19.9112	0.158833	-0.0696409		-19.9077	0.163833	-0.0663833		-19.8947	0.163833	0.0865076		-19.9146	0.163833	-0.0624999		-19.9012	0.163833	-0.089759		-19.9017	0.163833	0.0247835		-19.9	0.163833	-0.122115
	-19.8893	0.167167	0.00118191		-19.9122	0.163833	-0.0700637		-19.9076	0.167167	-0.067477		-19.8958	0.167167	0.0850485		-19.9153	0.167167	-0.0631706		-19.9006	0.167167	-0.090674		-19.9024	0.167167	0.0244021		-19.9002	0.167167	-0.122547
	-19.8896	0.172167	-3.5281e-05		-19.9131	0.167167	-0.0710516		-19.9083	0.172167	-0.0689297		-19.8955	0.172167	0.0825297		-19.9162	0.172167	-0.063919		-19.9015	0.172167	-0.092083		-19.9025	0.172167	0.0238399		-19.9005	0.172167	-0.123566
	-19.8907	0.177167	-0.0007501		-19.9127	0.172167	-0.0721668		-19.9081	0.177167	-0.0700212		-19.896	0.177167	0.0803765		-19.9164	0.177167	-0.0647823		-19.9021	0.177167	-0.0933642		-19.9034	0.177167	0.0229797		-19.9	0.177167	-0.124541
	-19.8908	0.1805	-0.00164		-19.9136	0.177167	-0.0729066		-19.9091	0.1805	-0.0708405		-19.8973	0.1805	0.0788437		-19.9165	0.1805	-0.0652944		-19.903	0.1805	-0.0939752		-19.9039	0.1805	0.021923		-19.9001	0.1805	-0.124972
	-19.8915	0.183833	-0.0037896		-19.9144	0.1805	-0.0735765		-19.9098	0.183833	-0.0720161		-19.8972	0.183833	0.0773669		-19.9171	0.183833	-0.0660005		-19.9033	0.183833	-0.0946175		-19.9032	0.183833	0.0209902		-19.9018	0.183833	-0.125403
	-19.8919	0.188833	-0.0064739		-19.9142	0.183833	-0.0744114		-19.9097	0.188833	-0.0743368		-19.8982	0.188833	0.0753057		-19.9175	0.188833	-0.0665925		-19.9033	0.188833	-0.0958975		-19.9048	0.188833	0.0193671		-19.9016	0.188833	-0.126061
	-19.8918	0.193833	-0.0077758		-19.9149	0.188833	-0.0752389		-19.9103	0.193833	-0.0764256		-19.8967	0.193833	0.0737419		-19.9186	0.193833	-0.0671872		-19.9036	0.193833	-0.0972069		-19.9041	0.193833	0.0182261		-19.9027	0.193833	-0.126744
	-19.8928	0.197167	-0.0083355		-19.915	0.193833	-0.0758194		-19.9104	0.197167	-0.0773638		-19.8978	0.197167	0.0724415		-19.9183	0.197167	-0.0676587		-19.9038	0.197167	-0.097927		-19.9049	0.197167	0.0178024		-19.9038	0.197167	-0.127214
	-19.8937	0.202167	-0.0094352		-19.9163	0.197167	-0.076674		-19.911	0.202167	-0.0787666		-19.8986	0.202167	0.0701164		-19.919	0.202167	-0.0686202		-19.9052	0.202167	-0.0985598		-19.905	0.202167	0.0171753		-19.903	0.202167	-0.12789
	-19.8946	0.207167	-0.0109312		-19.9163	0.202167	-0.0775341		-19.9119	0.207167	-0.0798813		-19.9	0.207167	0.0680798		-19.9186	0.207167	-0.069832		-19.9055	0.207167	-0.0993568		-19.9067	0.207167	0.0163819		-19.9033	0.207167	-0.128559
	-19.8941	0.2105	-0.0118625		-19.917	0.207167	-0.0783912		-19.9125	0.2105	-0.0808021		-19.8986	0.2105	0.0672337		-19.919	0.2105	-0.0704487		-19.9056	0.2105	-0.0999156		-19.9067	0.2105	0.0156941		-19.9036	0.2105	-0.128994
	-19.8953	0.213833	-0.0125592		-19.9168	0.2105	-0.0793378		-19.9129	0.213833	-0.0818241		-19.9004	0.213833	0.0659566		-19.9192	0.213833	-0.0708796		-19.906	0.213833	-0.101014		-19.908	0.213833	0.0151181		-19.9048	0.213833	-0.129426
	-19.8956	0.218833	-0.0133934		-19.9173	0.213833	-0.0801339		-19.9134	0.218833	-0.0839112		-19.9007	0.218833	0.064278		-19.9201	0.218833	-0.0715338		-19.9059	0.218833	-0.102927		-19.9078	0.218833	0.0143313		-19.9046	0.218833	-0.130075
	-19.8958	0.223833	-0.0143226		-19.9191	0.218833	-0.0808902		-19.9142	0.223833	-0.0855194		-19.9007	0.223833	0.0627352		-19.921	0.223833	-0.0721867		-19.9065	0.223833	-0.103893		-19.908	0.223833	0.013554		-19.9051	0.223833	-0.130763
	-19.8972	0.227167	-0.0149411		-19.9186	0.223833	-0.0813101		-19.9148	0.227167	-0.0865793		-19.9021	0.227167	0.0619973		-19.9209	0.227167	-0.0726346		-19.9074	0.227167	-0.104278		-19.9073	0.227167	0.0129703		-19.9054	0.227167	-0.131267
	-19.8968	0.2305	-0.0155409		-19.9187	0.227167	-0.0817636		-19.9143	0.2305	-0.0875693		-19.9014	0.2305	0.0610146		-19.9208	0.2305	-0.0730786		-19.9077	0.2305	-0.104733		-19.9074	0.2305	0.0121798		-19.9059	0.2305	-0.131743
	-19.8974	0.2355	-0.0169862		-19.9193	0.2305	-0.082777		-19.9148	0.2355	-0.08938		-19.9021	0.2355	0.0591956		-19.9219	0.2355	-0.0737544		-19.9079	0.2355	-0.105743		-19.9091	0.2355	0.0108472		-19.9054	0.2355	-0.132418
	-19.8985	0.2405	-0.0182705		-19.919	0.2355	-0.0835525		-19.9164	0.2405	-0.0908646		-19.903	0.2405	0.0581354		-19.9214	0.2405	-0.0744357		-19.9078	0.2405	-0.106915		-19.908	0.2405	0.0100787		-19.9063	0.2405	-0.133065
	-19.8982	0.243833	-0.0189944		-19.92	0.2405	-0.0840397		-19.9161	0.243833	-0.0913519		-19.9036	0.243833	0.0575092		-19.9225	0.243833	-0.0749072		-19.9089	0.243833	-0.107325		-19.9096	0.243833	0.00960717		-19.9068	0.243833	-0.133511
	-19.8987	0.248833	-0.0197163		-19.9205	0.243833	-0.0846983		-19.9168	0.248833	-0.092049		-19.904	0.248833	0.0557749		-19.9228	0.248833	-0.0756263		-19.909	0.248833	-0.108022		-19.91	0.248833	0.00867257		-19.9075	0.248833	-0.134182
	-19.8996	0.253833	-0.0204084		-19.9205	0.248833	-0.0853762		-19.9172	0.253833	-0.092855		-19.9044	0.253833	0.0539077		-19.9231	0.253833	-0.0763519		-19.9091	0.253833	-0.108722		-19.9098	0.253833	0.00779088		-19.9082	0.253833	-0.134873
	-19.899	0.257167	-0.0211425		-19.9209	0.253833	-0.0858436		-19.9166	0.257167	-0.093642		-19.9054	0.257167	0.0527614		-19.9236	0.257167	-0.076834		-19.9105	0.257167	-0.109267		-19.9101	0.257167	0.00734543		-19.9084	0.257167	-0.135347
	-19.9004	0.2605	-0.0219942		-19.921	0.257167	-0.0863362		-19.9164	0.2605	-0.0944271		-19.9053	0.2605	0.0519121		-19.9234	0.2605	-0.0772978		-19.9105	0.2605	-0.109762		-19.9113	0.2605	0.00678698		-19.9084	0.2605	-0.135786
	-19.9	0.2655	-0.023851		-19.9219	0.2605	-0.0870543		-19.9169	0.2655	-0.0954803		-19.9059	0.2655	0.0503867		-19.9242	0.2655	-0.0780245		-19.9109	0.2655	-0.110632		-19.9111	0.2655	0.00594716		-19.9092	0.2655	-0.136449
	-19.901	0.2705	-0.0249638		-19.9221	0.2655	-0.0877648		-19.9187	0.2705	-0.0964727		-19.9068	0.2705	0.0487022		-19.9249	0.2705	-0.078875		-19.9119	0.2705	-0.111328		-19.9117	0.2705	0.0047176		-19.9098	0.2705	-0.1371
	-19.9009	0.273833	-0.025364		-19.9221	0.2705	-0.0882302		-19.917	0.273833	-0.0970654		-19.9073	0.273833	0.0476717		-19.9251	0.273833	-0.0795607		-19.9116	0.273833	-0.111765		-19.9113	0.273833	0.00413211		-19.9108	0.273833	-0.137544
	-19.9007	0.278833	-0.0260776		-19.9232	0.273833	-0.0889509		-19.9184	0.278833	-0.0978703		-19.9079	0.278833	0.0462075		-19.9248	0.278833	-0.0803481		-19.9125	0.278833	-0.112571		-19.9123	0.278833	0.00316062		-19.9103	0.278833	-0.138242
	-19.9009	0.283833	-0.0270696		-19.9232	0.278833	-0.0896717		-19.9188	0.283833	-0.0985699		-19.9067	0.283833	0.0451863		-19.9258	0.283833	-0.0810673		-19.9141	0.283833	-0.113994		-19.9134	0.283833	0.00207109		-19.9104	0.283833	-0.138947
	-19.9026	0.287167	-0.0280944		-19.9237	0.283833	-0.090144		-19.9192	0.287167	-0.0990532		-19.9074	0.287167	0.0445567		-19.9265	0.287167	-0.081504		-19.913	0.287167	-0.114516		-19.9123	0.287167	0.00156468		-19.9109	0.287167	-0.139388
	-19.9021	0.2905	-0.0286913		-19.9235	0.287167	-0.09078		-19.9184	0.2905	-0.0996874		-19.9083	0.2905	0.0439964		-19.9266	0.2905	-0.0819797		-19.9126	0.2905	-0.114965		-19.9139	0.2905	0.00107255		-19.9112	0.2905	-0.139823
	-19.9027	0.2955	-0.0293081		-19.9231	0.2905	-0.0916345		-19.9203	0.2955	-0.100858		-19.9088	0.2955	0.0428786		-19.9274	0.2955	-0.0827225		-19.9142	0.2955	-0.115631		-19.9141	0.2955	0.000296407		-19.9118	0.2955	-0.140476
	-19.9039	0.3005	-0.0299428		-19.9242	0.2955	-0.092366		-19.9206	0.3005	-0.101799		-19.9096	0.3005	0.0416644		-19.9276	0.3005	-0.0834421		-19.9154	0.3005	-0.11631		-19.9153	0.3005	-0.00059068		-19.9123	0.3005	-0.141148
	-19.9035	0.303833	-0.0305644		-19.9242	0.3005	-0.0928324		-19.9199	0.303833	-0.102505		-19.9099	0.303833	0.0408059		-19.927	0.303833	-0.0839099		-19.9155	0.303833	-0.116775		-19.9144	0.303833	-0.0014085		-19.9127	0.303833	-0.141616
	-19.9034	0.307167	-0.0315235		-19.9246	0.303833	-0.0933446		-19.9206	0.307167	-0.103229		-19.91	0.307167	0.0400972		-19.9282	0.307167	-0.0843752		-19.9149	0.307167	-0.117232		-19.9153	0.307167	-0.0021244		-19.9114	0.307167	-0.142038
	-19.9046	0.312167	-0.0324313		-19.9251	0.307167	-0.0941479		-19.9218	0.312167	-0.104115		-19.9101	0.312167	0.0391891		-19.929	0.312167	-0.0850809		-19.9157	0.312167	-0.1179		-19.9154	0.312167	-0.0029833		-19.9131	0.312167	-0.142656
	-19.9057	0.317167	-0.0332098		-19.9248	0.312167	-0.0949147		-19.9225	0.317167	-0.105057		-19.911	0.317167	0.0379703		-19.9282	0.317167	-0.0857827		-19.9154	0.317167	-0.118599		-19.9154	0.317167	-0.0037396		-19.9129	0.317167	-0.143223
	-19.9043	0.3205	-0.0336639		-19.9244	0.317167	-0.0953654		-19.9224	0.3205	-0.106216		-19.9097	0.3205	0.0372101		-19.9295	0.3205	-0.0862498		-19.9154	0.3205	-0.119077		-19.9165	0.3205	-0.0042326		-19.9132	0.3205	-0.14359
	-19.9052	0.3255	-0.0343374		-19.9255	0.3205	-0.0960541		-19.9229	0.3255	-0.108433		-19.9113	0.3255	0.0360893		-19.9299	0.3255	-0.0869594		-19.916	0.3255	-0.119836		-19.9162	0.3255	-0.0049637		-19.9143	0.3255	-0.144182
	-19.9056	0.3305	-0.0350286		-19.9262	0.3255	-0.0967839		-19.9237	0.3305	-0.110045		-19.912	0.3305	0.0350371		-19.9301	0.3305	-0.0876722		-19.9164	0.3305	-0.120629		-19.9167	0.3305	-0.0057319		-19.9146	0.3305	-0.144814
	-19.9075	0.333833	-0.0354771		-19.9262	0.3305	-0.0972972		-19.924	0.333833	-0.110693		-19.9118	0.333833	0.0346344		-19.9298	0.333833	-0.0881547		-19.9181	0.333833	-0.121158		-19.9171	0.333833	-0.0062314		-19.915	0.333833	-0.145253
	-19.9069	0.337167	-0.035941		-19.9265	0.333833	-0.097809		-19.9245	0.337167	-0.111164		-19.9125	0.337167	0.0342008		-19.9299	0.337167	-0.0886462		-19.9166	0.337167	-0.121641		-19.9173	0.337167	-0.0067285		-19.915	0.337167	-0.145685
	-19.9071	0.342167	-0.0366816		-19.9273	0.337167	-0.0986455		-19.924	0.342167	-0.111801		-19.9131	0.342167	0.0332401		-19.9307	0.342167	-0.0893838		-19.9175	0.342167	-0.122352		-19.9181	0.342167	-0.0074619		-19.9154	0.342167	-0.146301
	-19.9071	0.347167	-0.0376039		-19.9273	0.342167	-0.0994341		-19.9245	0.347167	-0.112438		-19.9133	0.347167	0.0315252		-19.9318	0.347167	-0.0901174		-19.9192	0.347167	-0.1231		-19.9181	0.347167	-0.0081746		-19.9159	0.347167	-0.146869
	-19.9075	0.3505	-0.0380961		-19.9282	0.347167	-0.0998954		-19.9249	0.3505	-0.112887		-19.9136	0.3505	0.030285		-19.9316	0.3505	-0.0906021		-19.9196	0.3505	-0.123815		-19.9183	0.3505	-0.0086882		-19.9171	0.3505	-0.147237
	-19.9092	0.3555	-0.0388392		-19.9281	0.3505	-0.100564		-19.9255	0.3555	-0.113713		-19.9137	0.3555	0.0293486		-19.9312	0.3555	-0.0912996		-19.9188	0.3555	-0.124566		-19.9197	0.3555	-0.0095875		-19.9169	0.3555	-0.147808
	-19.908	0.3605	-0.0396048		-19.9285	0.3555	-0.101295		-19.9259	0.3605	-0.114666		-19.914	0.3605	0.0285302		-19.9324	0.3605	-0.0919658		-19.9199	0.3605	-0.125311		-19.9183	0.3605	-0.0107113		-19.917	0.3605	-0.148371
	-19.9087	0.363833	-0.0401091		-19.9287	0.3605	-0.102171		-19.9258	0.363833	-0.115112		-19.9145	0.363833	0.0280369		-19.932	0.363833	-0.0924094		-19.919	0.363833	-0.125849		-19.9188	0.363833	-0.0113407		-19.9174	0.363833	-0.14878
	-19.9083	0.367167	-0.0406056		-19.9291	0.363833	-0.102817		-19.9256	0.367167	-0.115558		-19.915	0.367167	0.0274845		-19.9321	0.367167	-0.0928963		-19.9203	0.367167	-0.12637		-19.9191	0.367167	-0.0118615		-19.9166	0.367167	-0.149189
	-19.9099	0.372167	-0.0413892		-19.9293	0.367167	-0.103611		-19.9263	0.372167	-0.116242		-19.9153	0.372167	0.0266263		-19.9323	0.372167	-0.0936327		-19.9196	0.372167	-0.127119		-19.92	0.372167	-0.0126015		-19.9183	0.372167	-0.149801
	-19.9094	0.377167	-0.0421557		-19.9294	0.372167	-0.104358		-19.927	0.377167	-0.116942		-19.9163	0.377167	0.0258144		-19.9334	0.377167	-0.0943473		-19.9199	0.377167	-0.127871		-19.9205	0.377167	-0.0133442		-19.9184	0.377167	-0.150374
	-19.9105	0.3805	-0.042642		-19.9294	0.377167	-0.104796		-19.9267	0.3805	-0.11742		-19.9173	0.3805	0.0252797		-19.9331	0.3805	-0.0948148		-19.9206	0.3805	-0.128368		-19.9202	0.3805	-0.0138642		-19.9185	0.3805	-0.150734
	-19.9121	0.383833	-0.0431091		-19.93	0.3805	-0.105227		-19.9277	0.383833	-0.117955		-19.917	0.383833	0.0246773		-19.9335	0.383833	-0.0952785		-19.9216	0.383833	-0.128844		-19.9204	0.383833	-0.0143875		-19.9183	0.383833	-0.151085
	-19.9115	0.388833	-0.0438611		-19.9301	0.383833	-0.105927		-19.9284	0.388833	-0.119096		-19.9167	0.388833	0.0236399		-19.934	0.388833	-0.0959705		-19.9213	0.388833	-0.129511		-19.9216	0.388833	-0.0152071		-19.9192	0.388833	-0.151662
	-19.9117	0.393833	-0.0446228		-19.9303	0.388833	-0.106656		-19.9278	0.393833	-0.120142		-19.9177	0.393833	0.0226307		-19.9337	0.393833	-0.0966599		-19.9223	0.393833	-0.130178		-19.9219	0.393833	-0.0159928		-19.9194	0.393833	-0.152275
	-19.9106	0.397167	-0.0451707		-19.9304	0.393833	-0.107124		-19.9283	0.397167	-0.120635		-19.9166	0.397167	0.0220498		-19.9348	0.397167	-0.0971102		-19.922	0.397167	-0.13062		-19.9226	0.397167	-0.0165197		-19.919	0.397167	-0.152678
	-19.9121	0.402167	-0.0461987		-19.9306	0.397167	-0.107785		-19.9288	0.402167	-0.121359		-19.9184	0.402167	0.0211627		-19.9349	0.402167	-0.0977674		-19.922	0.402167	-0.131341		-19.9228	0.402167	-0.0172695		-19.9199	0.402167	-0.153227
	-19.9117	0.407167	-0.0471001		-19.9317	0.402167	-0.10848		-19.9289	0.407167	-0.12209		-19.9186	0.407167	0.020213		-19.9351	0.407167	-0.098424		-19.923	0.407167	-0.132059		-19.9228	0.407167	-0.0180446		-19.9197	0.407167	-0.153748
	-19.9125	0.4105	-0.0476328		-19.9321	0.407167	-0.108915		-19.9302	0.4105	-0.122578		-19.9195	0.4105	0.0195794		-19.9359	0.4105	-0.0988905		-19.9226	0.4105	-0.132553		-19.9235	0.4105	-0.0185806		-19.9209	0.4105	-0.154103
	-19.9125	0.413833	-0.0481571		-19.9308	0.4105	-0.109355		-19.9302	0.413833	-0.123079		-19.9205	0.413833	0.0187586		-19.9366	0.413833	-0.0993581		-19.923	0.413833	-0.133041		-19.9228	0.413833	-0.019128		-19.9211	0.413833	-0.154475
	-19.9134	0.418833	-0.0489513		-19.9327	0.413833	-0.110013		-19.9305	0.418833	-0.123826		-19.9197	0.418833	0.0179318		-19.9363	0.418833	-0.100048		-19.9233	0.418833	-0.133791		-19.9236	0.418833	-0.0199403		-19.9216	0.418833	-0.15502
	-19.9136	0.423833	-0.0497129		-19.9325	0.418833	-0.110705		-19.9304	0.423833	-0.124537		-19.9201	0.423833	0.0170751		-19.9367	0.423833	-0.100743		-19.9238	0.423833	-0.134525		-19.9242	0.423833	-0.0206955		-19.9222	0.423833	-0.155573
	-19.9139	0.427167	-0.0501984		-19.9333	0.423833	-0.111192		-19.9313	0.427167	-0.125		-19.9202	0.427167	0.0164609		-19.9348	0.427167	-0.101226		-19.9243	0.427167	-0.134976		-19.9239	0.427167	-0.0212046		-19.922	0.427167	-0.155947
	-19.9156	0.4305	-0.0506644		-19.933	0.427167	-0.111686		-19.9303	0.4305	-0.125484		-19.9202	0.4305	0.0158613		-19.9368	0.4305	-0.101724		-19.924	0.4305	-0.135406		-19.9242	0.4305	-0.021707		-19.9216	0.4305	-0.156305
	-19.9149	0.4355	-0.0513759		-19.9333	0.4305	-0.112488		-19.9313	0.4355	-0.126237		-19.9209	0.4355	0.014978		-19.9366	0.4355	-0.102404		-19.9246	0.4355	-0.136108		-19.9242	0.4355	-0.0224709		-19.922	0.4355	-0.156882
	-19.915	0.4405	-0.052129		-19.933	0.4355	-0.113192		-19.9318	0.4405	-0.126974		-19.9216	0.4405	0.0141586		-19.9371	0.4405	-0.103042		-19.9249	0.4405	-0.136845		-19.9248	0.4405	-0.0232232		-19.9219	0.4405	-0.157441
	-19.9158	0.443833	-0.0526585		-19.9349	0.4405	-0.113602		-19.9321	0.443833	-0.127458		-19.9214	0.443833	0.0136475		-19.9384	0.443833	-0.103503		-19.9257	0.443833	-0.137338		-19.9252	0.443833	-0.0237248		-19.9219	0.443833	-0.157801
	-19.9151	0.448833	-0.0538952		-19.9345	0.443833	-0.114206		-19.9328	0.448833	-0.128212		-19.9218	0.448833	0.0127758		-19.9378	0.448833	-0.10423		-19.9253	0.448833	-0.138031		-19.9257	0.448833	-0.0245321		-19.9232	0.448833	-0.158349
	-19.9165	0.453833	-0.0550588		-19.9347	0.448833	-0.11484		-19.9322	0.453833	-0.128978		-19.9221	0.453833	0.0117023		-19.9384	0.453833	-0.104948		-19.9263	0.453833	-0.138667		-19.9251	0.453833	-0.0253248		-19.9236	0.453833	-0.158924
	-19.9158	0.457167	-0.0555919		-19.9344	0.453833	-0.11528		-19.9327	0.457167	-0.129465		-19.9219	0.457167	0.0111242		-19.9393	0.457167	-0.105358		-19.9272	0.457167	-0.139089		-19.9267	0.457167	-0.025831		-19.9232	0.457167	-0.159259
	-19.917	0.4605	-0.056087		-19.9353	0.457167	-0.115713		-19.9324	0.4605	-0.129958		-19.9228	0.4605	0.010595		-19.9386	0.4605	-0.105768		-19.9265	0.4605	-0.139523		-19.9272	0.4605	-0.0262996		-19.9237	0.4605	-0.159548
	-19.9168	0.4655	-0.0568197		-19.936	0.4605	-0.116401		-19.9337	0.4655	-0.130646		-19.9224	0.4655	0.00984554		-19.9391	0.4655	-0.106393		-19.927	0.4655	-0.14021		-19.927	0.4655	-0.027008		-19.9243	0.4655	-0.160005
	-19.9176	0.4705	-0.0575712		-19.9358	0.4655	-0.117191		-19.9348	0.4705	-0.131377		-19.9233	0.4705	0.00904551		-19.9393	0.4705	-0.107029		-19.9273	0.4705	-0.140893		-19.9279	0.4705	-0.0277491		-19.9251	0.4705	-0.160543
	-19.9184	0.473833	-0.0581036		-19.9353	0.4705	-0.117668		-19.9329	0.473833	-0.131902		-19.9234	0.473833	0.0083204		-19.9402	0.473833	-0.107485		-19.9272	0.473833	-0.141377		-19.9274	0.473833	-0.0282717		-19.9247	0.473833	-0.160897
	-19.918	0.478833	-0.0588939		-19.9352	0.473833	-0.118346		-19.9336	0.478833	-0.132765		-19.9241	0.478833	0.00724986		-19.9394	0.478833	-0.108164		-19.928	0.478833	-0.142073		-19.9271	0.478833	-0.0290576		-19.9249	0.478833	-0.161363
	-19.9184	0.483833	-0.05963		-19.9354	0.478833	-0.118945		-19.9347	0.483833	-0.133544		-19.9247	0.483833	0.00638464		-19.9405	0.483833	-0.108838		-19.9282	0.483833	-0.142767		-19.9269	0.483833	-0.0298144		-19.9258	0.483833	-0.161867
	-19.9192	0.487167	-0.0601018		-19.9364	0.483833	-0.119363		-19.9345	0.487167	-0.134031		-19.9248	0.487167	0.00584568		-19.9408	0.487167	-0.109299		-19.9277	0.487167	-0.143221		-19.9282	0.487167	-0.0302898		-19.9256	0.487167	-0.162246
	-19.9183	0.4905	-0.0605643		-19.9364	0.487167	-0.119784		-19.9353	0.4905	-0.134512		-19.9254	0.4905	0.00532467		-19.9405	0.4905	-0.109761		-19.9293	0.4905	-0.143654		-19.9281	0.4905	-0.0307647		-19.9248	0.4905	-0.162615
	-19.9192	0.4955	-0.061274		-19.9369	0.4905	-0.120406		-19.9357	0.4955	-0.135219		-19.9259	0.4955	0.00450959		-19.9407	0.4955	-0.110426		-19.9287	0.4955	-0.144362		-19.9289	0.4955	-0.0315215		-19.9259	0.4955	-0.163125
	-19.9197	0.5005	-0.0619862		-19.9369	0.4955	-0.121005		-19.9355	0.5005	-0.13594		-19.926	0.5005	0.003698		-19.9416	0.5005	-0.111025		-19.9291	0.5005	-0.145021		-19.9293	0.5005	-0.0323055		-19.9262	0.5005	-0.163564
	-19.9198	0.503833	-0.0625939		-19.9372	0.5005	-0.12141		-19.9357	0.503833	-0.136437		-19.9253	0.503833	0.00303323		-19.9426	0.503833	-0.111421		-19.93	0.503833	-0.145449		-19.9288	0.503833	-0.0328376		-19.9269	0.503833	-0.163879
	-19.9203	0.507167	-0.0631907		-19.9379	0.503833	-0.121817		-19.9368	0.507167	-0.13695		-19.9268	0.507167	0.00235216		-19.9423	0.507167	-0.111793		-19.9296	0.507167	-0.145878		-19.9298	0.507167	-0.0333781		-19.927	0.507167	-0.164211
	-19.9204	0.512167	-0.0639819		-19.9384	0.507167	-0.122445		-19.9367	0.512167	-0.137697		-19.9255	0.512167	0.00148093		-19.942	0.512167	-0.112376		-19.93	0.512167	-0.146494		-19.9297	0.512167	-0.0341506		-19.9274	0.512167	-0.164693
	-19.9215	0.517167	-0.0647409		-19.9392	0.512167	-0.123088		-19.9369	0.517167	-0.138412		-19.9272	0.517167	0.000626806		-19.9424	0.517167	-0.113003		-19.9311	0.517167	-0.147104		-19.9288	0.517167	-0.034911		-19.9271	0.517167	-0.165107
	-19.9205	0.5205	-0.0652476		-19.9385	0.517167	-0.123515		-19.9375	0.5205	-0.138894		-19.9264	0.5205	6.39176e-05		-19.9429	0.5205	-0.113451		-19.9305	0.5205	-0.147509		-19.929	0.5205	-0.0353648		-19.9277	0.5205	-0.165365
	-19.9214	0.5255	-0.0660114		-19.9389	0.5205	-0.124151		-19.9379	0.5255	-0.139618		-19.9266	0.5255	-0.00076645		-19.943	0.5255	-0.114097		-19.9306	0.5255	-0.148153		-19.9307	0.5255	-0.0360255		-19.9282	0.5255	-0.165816
	-19.921	0.5305	-0.066757		-19.9395	0.5255	-0.12479		-19.9378	0.5305	-0.140282		-19.9278	0.5305	-0.001594		-19.9431	0.5305	-0.114707		-19.9311	0.5305	-0.148805		-19.9309	0.5305	-0.0367428		-19.9285	0.5305	-0.166277
	-19.9207	0.533833	-0.0672547		-19.9394	0.5305	-0.125192		-19.9388	0.533833	-0.140715		-19.9281	0.533833	-0.0021609		-19.9431	0.533833	-0.115108		-19.9317	0.533833	-0.14923		-19.9306	0.533833	-0.0372253		-19.9269	0.533833	-0.166562
	-19.9208	0.537167	-0.0677454		-19.9398	0.533833	-0.125582		-19.9385	0.537167	-0.141182		-19.9271	0.537167	-0.0027119		-19.9438	0.537167	-0.115509		-19.9313	0.537167	-0.149632		-19.932	0.537167	-0.0377339		-19.9285	0.537167	-0.166837
	-19.9225	0.542167	-0.0684628		-19.9399	0.537167	-0.126163		-19.9382	0.542167	-0.141981		-19.9281	0.542167	-0.0035363		-19.9433	0.542167	-0.116108		-19.9328	0.542167	-0.150221		-19.932	0.542167	-0.0384845		-19.9285	0.542167	-0.167295
	-19.9223	0.547167	-0.0691583		-19.9401	0.542167	-0.126781		-19.9392	0.547167	-0.142713		-19.928	0.547167	-0.0043594		-19.9439	0.547167	-0.116723		-19.9329	0.547167	-0.150831		-19.931	0.547167	-0.0392197		-19.9285	0.547167	-0.167796
	-19.9225	0.5505	-0.0696302		-19.9396	0.547167	-0.12723		-19.939	0.5505	-0.143168		-19.9286	0.5505	-0.0048759		-19.9447	0.5505	-0.117118		-19.9328	0.5505	-0.151259		-19.9323	0.5505	-0.0397192		-19.9285	0.5505	-0.1681
	-19.9231	0.5555	-0.0703393		-19.9401	0.5505	-0.127899		-19.9389	0.5555	-0.143808		-19.9285	0.5555	-0.0056987		-19.945	0.5555	-0.117665		-19.9324	0.5555	-0.1519		-19.9317	0.5555	-0.0404293		-19.9299	0.5555	-0.168462
	-19.9239	0.5605	-0.0710504		-19.9406	0.5555	-0.128504		-19.9395	0.5605	-0.144468		-19.929	0.5605	-0.0065367		-19.9446	0.5605	-0.118245		-19.9337	0.5605	-0.152558		-19.9321	0.5605	-0.0411095		-19.9311	0.5605	-0.168852
	-19.9238	0.563833	-0.0715406		-19.9408	0.5605	-0.128893		-19.9396	0.563833	-0.144933		-19.929	0.563833	-0.0071128		-19.9451	0.563833	-0.118659		-19.933	0.563833	-0.152979		-19.9328	0.563833	-0.0415276		-19.9302	0.563833	-0.16913
	-19.9249	0.567167	-0.0720491		-19.9413	0.563833	-0.129301		-19.9398	0.567167	-0.145379		-19.9293	0.567167	-0.0076776		-19.9447	0.567167	-0.119083		-19.9318	0.567167	-0.153359		-19.9338	0.567167	-0.0419626		-19.9301	0.567167	-0.169427
	-19.924	0.572167	-0.0728113		-19.9405	0.567167	-0.129894		-19.9404	0.572167	-0.145984		-19.9313	0.572167	-0.0084901		-19.9452	0.572167	-0.119659		-19.9345	0.572167	-0.153941		-19.934	0.572167	-0.0426597		-19.9304	0.572167	-0.169848
	-19.9248	0.577167	-0.0735024		-19.9414	0.572167	-0.130471		-19.9414	0.577167	-0.146591		-19.9309	0.577167	-0.0093179		-19.9454	0.577167	-0.120188		-19.9337	0.577167	-0.154521		-19.9353	0.577167	-0.0433355		-19.9312	0.577167	-0.17022
	-19.926	0.5805	-0.0739358		-19.9411	0.577167	-0.130849		-19.9411	0.5805	-0.147031		-19.9319	0.5805	-0.009876		-19.9456	0.5805	-0.120529		-19.934	0.5805	-0.154933		-19.9334	0.5805	-0.0437987		-19.9315	0.5805	-0.170438
	-19.9253	0.583833	-0.0743847		-19.9418	0.5805	-0.131236		-19.9411	0.583833	-0.147516		-19.9306	0.583833	-0.0104267		-19.9461	0.583833	-0.120886		-19.9342	0.583833	-0.155325		-19.9343	0.583833	-0.0442296		-19.9307	0.583833	-0.170673
	-19.9263	0.588833	-0.0750739		-19.9418	0.583833	-0.131779		-19.942	0.588833	-0.148356		-19.9311	0.588833	-0.0112462		-19.9461	0.588833	-0.121442		-19.9349	0.588833	-0.155864		-19.9346	0.588833	-0.0449175		-19.9316	0.588833	-0.171094
	-19.9267	0.593833	-0.0757649		-19.9428	0.588833	-0.132349		-19.9417	0.593833	-0.149042		-19.9318	0.593833	-0.0120698		-19.9462	0.593833	-0.122018		-19.9344	0.593833	-0.156387		-19.9346	0.593833	-0.0456633		-19.9317	0.593833	-0.171512
	-19.9262	0.597167	-0.0762294		-19.9422	0.593833	-0.13272		-19.9423	0.597167	-0.149501		-19.9324	0.597167	-0.0126306		-19.9468	0.597167	-0.122388		-19.9357	0.597167	-0.156764		-19.9343	0.597167	-0.046272		-19.9326	0.597167	-0.171775
	-19.9264	0.602167	-0.0769384		-19.9426	0.597167	-0.133262		-19.9423	0.602167	-0.150177		-19.9318	0.602167	-0.0134862		-19.9465	0.602167	-0.122945		-19.9353	0.602167	-0.15735		-19.9337	0.602167	-0.0469821		-19.9318	0.602167	-0.172189
	-19.9267	0.607167	-0.0776474		-19.9432	0.602167	-0.133764		-19.9415	0.607167	-0.150859		-19.9324	0.607167	-0.0143207		-19.947	0.607167	-0.123453		-19.936	0.607167	-0.15796		-19.9347	0.607167	-0.0476555		-19.9321	0.607167	-0.172598
	-19.9266	0.6105	-0.0781183		-19.9434	0.607167	-0.134071		-19.9427	0.6105	-0.151332		-19.9328	0.6105	-0.0148783		-19.9466	0.6105	-0.123777		-19.9363	0.6105	-0.158351		-19.9346	0.6105	-0.0480709		-19.9337	0.6105	-0.172862
	-19.9261	0.613833	-0.078558		-19.943	0.6105	-0.134385		-19.9417	0.613833	-0.151774		-19.9341	0.613833	-0.0153922		-19.9477	0.613833	-0.124127		-19.9353	0.613833	-0.158752		-19.9352	0.613833	-0.0485169		-19.9335	0.613833	-0.173109
	-19.9274	0.618833	-0.0791972		-19.9441	0.613833	-0.1349		-19.9424	0.618833	-0.152417		-19.933	0.618833	-0.0161378		-19.9482	0.618833	-0.124689		-19.9365	0.618833	-0.159333		-19.9356	0.618833	-0.0491404		-19.9338	0.618833	-0.173466
	-19.9275	0.623833	-0.0798219		-19.9444	0.618833	-0.135463		-19.9426	0.623833	-0.15307		-19.9347	0.623833	-0.0169195		-19.9477	0.623833	-0.125291		-19.9363	0.623833	-0.159873		-19.9367	0.623833	-0.0497761		-19.9331	0.623833	-0.17383
	-19.9281	0.627167	-0.0802661		-19.9447	0.623833	-0.135849		-19.9436	0.627167	-0.153514		-19.9336	0.627167	-0.0174628		-19.9479	0.627167	-0.125653		-19.9375	0.627167	-0.160232		-19.9362	0.627167	-0.050225		-19.9339	0.627167	-0.174103
	-19.9279	0.632167	-0.0809158		-19.9448	0.627167	-0.136364		-19.9428	0.632167	-0.154163		-19.9332	0.632167	-0.0182546		-19.9487	0.632167	-0.126197		-19.9377	0.632167	-0.160741		-19.9367	0.632167	-0.0509154		-19.9338	0.632167	-0.174483
	-19.9289	0.637167	-0.0815108		-19.9453	0.632167	-0.136882		-19.9443	0.637167	-0.154752		-19.9343	0.637167	-0.0190272		-19.9489	0.637167	-0.126748		-19.9382	0.637167	-0.161271		-19.9374	0.637167	-0.0515842		-19.9351	0.637167	-0.17484
	-19.9281	0.6405	-0.0819035		-19.9455	0.637167	-0.137221		-19.9439	0.6405	-0.155153		-19.9342	0.6405	-0.0195687		-19.9489	0.6405	-0.127092		-19.9381	0.6405	-0.161632		-19.9367	0.6405	-0.0520055		-19.9338	0.6405	-0.175089
	-19.9299	0.643833	-0.082334		-19.9443	0.6405	-0.137575		-19.9452	0.643833	-0.155576		-19.9348	0.643833	-0.0201081		-19.949	0.643833	-0.12739		-19.9383	0.643833	-0.161993		-19.9374	0.643833	-0.0524498		-19.934	0.643833	-0.175333
	-19.9296	0.648833	-0.0830259		-19.9452	0.643833	-0.138055		-19.9446	0.648833	-0.156236		-19.9345	0.648833	-0.0209165		-19.9495	0.648833	-0.127812		-19.9385	0.648833	-0.162557		-19.9381	0.648833	-0.0531146		-19.9348	0.648833	-0.175665
	-19.9295	0.653833	-0.0837452		-19.9453	0.648833	-0.138543		-19.9458	0.653833	-0.156879		-19.935	0.653833	-0.0217284		-19.9503	0.653833	-0.128297		-19.939	0.653833	-0.163113		-19.9379	0.653833	-0.0537252		-19.9353	0.653833	-0.175962
	-19.9287	0.657167	-0.0841897		-19.9458	0.653833	-0.138873		-19.9447	0.657167	-0.157299		-19.9357	0.657167	-0.022261		-19.95	0.657167	-0.128631		-19.9391	0.657167	-0.163483		-19.9383	0.657167	-0.0540967		-19.9357	0.657167	-0.176198
	-19.9298	0.6605	-0.0846221		-19.9456	0.657167	-0.139202		-19.9457	0.6605	-0.157732		-19.9359	0.6605	-0.0228006		-19.9502	0.6605	-0.128982		-19.9389	0.6605	-0.163838		-19.939	0.6605	-0.0544553		-19.9352	0.6605	-0.176429
	-19.9302	0.6655	-0.0852991		-19.946	0.6605	-0.139698		-19.9449	0.6655	-0.158391		-19.936	0.6655	-0.023563		-19.9502	0.6655	-0.129515		-19.9396	0.6655	-0.16435		-19.9391	0.6655	-0.0550809		-19.9357	0.6655	-0.176802
	-19.9308	0.6705	-0.0859795		-19.9465	0.6655	-0.140186		-19.9448	0.6705	-0.159049		-19.9372	0.6705	-0.0243114		-19.9505	0.6705	-0.130001		-19.9399	0.6705	-0.164885		-19.939	0.6705	-0.055737		-19.9358	0.6705	-0.177174
	-19.9307	0.673833	-0.0863769		-19.9467	0.6705	-0.140481		-19.9452	0.673833	-0.159476		-19.9371	0.673833	-0.0248076		-19.9512	0.673833	-0.130301		-19.939	0.673833	-0.165237		-19.9387	0.673833	-0.0561581		-19.9363	0.673833	-0.177414
	-19.931	0.678833	-0.0869583		-19.9469	0.673833	-0.140968		-19.9456	0.678833	-0.160063		-19.937	0.678833	-0.0255684		-19.9513	0.678833	-0.130791		-19.9412	0.678833	-0.165766		-19.9389	0.678833	-0.0567622		-19.9366	0.678833	-0.177726
	-19.9311	0.683833	-0.0875522		-19.9473	0.678833	-0.141433		-19.9463	0.683833	-0.160595		-19.9374	0.683833	-0.0263312		-19.9503	0.683833	-0.131302		-19.9407	0.683833	-0.166219		-19.9397	0.683833	-0.0573312		-19.936	0.683833	-0.177994
	-19.9301	0.687167	-0.0879852		-19.9468	0.683833	-0.14174		-19.9464	0.687167	-0.160944		-19.9372	0.687167	-0.0268179		-19.95	0.687167	-0.131642		-19.9406	0.687167	-0.166501		-19.9399	0.687167	-0.0576854		-19.9364	0.687167	-0.178178
	-19.9317	0.6905	-0.0884181		-19.9468	0.687167	-0.142067		-19.9472	0.6905	-0.161289		-19.9379	0.6905	-0.0273105		-19.9512	0.6905	-0.131966		-19.9413	0.6905	-0.166802		-19.9397	0.6905	-0.0580687		-19.9372	0.6905	-0.178374
	-19.9314	0.6955	-0.0890205		-19.9475	0.6905	-0.142568		-19.9461	0.6955	-0.161841		-19.9384	0.6955	-0.0280656		-19.9508	0.6955	-0.132445		-19.9414	0.6955	-0.167293		-19.9402	0.6955	-0.0586409		-19.9377	0.6955	-0.178709
	-19.9323	0.7005	-0.0896356		-19.948	0.6955	-0.143099		-19.9464	0.7005	-0.162386		-19.9373	0.7005	-0.02882		-19.9511	0.7005	-0.132892		-19.941	0.7005	-0.167836		-19.9409	0.7005	-0.0592076		-19.9369	0.7005	-0.179037
	-19.932	0.703833	-0.0900346		-19.9484	0.7005	-0.143425		-19.9475	0.703833	-0.162752		-19.9384	0.703833	-0.0293117		-19.952	0.703833	-0.133151		-19.9416	0.703833	-0.168172		-19.9408	0.703833	-0.0595986		-19.9371	0.703833	-0.17926
	-19.9324	0.708833	-0.0906402		-19.948	0.703833	-0.143889		-19.9478	0.708833	-0.163275		-19.9387	0.708833	-0.0300546		-19.9522	0.708833	-0.133552		-19.9414	0.708833	-0.168621		-19.9404	0.708833	-0.0602123		-19.937	0.708833	-0.179566
	-19.933	0.713833	-0.0912604		-19.9488	0.708833	-0.144328		-19.9481	0.713833	-0.163851		-19.9391	0.713833	-0.0308391		-19.9523	0.713833	-0.133998		-19.9425	0.713833	-0.16905		-19.9412	0.713833	-0.0608164		-19.9377	0.713833	-0.179866
	-19.9335	0.717167	-0.0916738		-19.9482	0.713833	-0.144615		-19.9473	0.717167	-0.16426		-19.9387	0.717167	-0.0313334		-19.9531	0.717167	-0.134311		-19.9424	0.717167	-0.169338		-19.9413	0.717167	-0.061216		-19.9379	0.717167	-0.18007
	-19.9332	0.7205	-0.0920524		-19.9484	0.717167	-0.144932		-19.9478	0.7205	-0.164663		-19.9376	0.7205	-0.0317894		-19.9529	0.7205	-0.134609		-19.9425	0.7205	-0.169658		-19.9412	0.7205	-0.0615999		-19.9377	0.7205	-0.180305
	-19.9331	0.7255	-0.0926073		-19.9492	0.7205	-0.14538		-19.9487	0.7255	-0.165228		-19.9388	0.7255	-0.0324637		-19.9528	0.7255	-0.13504		-19.943	0.7255	-0.170178		-19.9413	0.7255	-0.0622174		-19.9386	0.7255	-0.180662
	-19.9341	0.7305	-0.093192		-19.9493	0.7255	-0.145806		-19.9482	0.7305	-0.165784		-19.9392	0.7305	-0.0331761		-19.9535	0.7305	-0.135485		-19.9432	0.7305	-0.170682		-19.9416	0.7305	-0.0627881		-19.9385	0.7305	-0.18097
	-19.9336	0.733833	-0.093588		-19.9498	0.7305	-0.14607		-19.949	0.733833	-0.166182		-19.9394	0.733833	-0.033691		-19.9534	0.733833	-0.135823		-19.9429	0.733833	-0.170972		-19.9421	0.733833	-0.0631646		-19.9376	0.733833	-0.181155
	-19.9343	0.737167	-0.0939631		-19.9495	0.733833	-0.146363		-19.9487	0.737167	-0.166595		-19.9391	0.737167	-0.0341953		-19.9539	0.737167	-0.136146		-19.9429	0.737167	-0.171213		-19.9437	0.737167	-0.0635255		-19.939	0.737167	-0.181311
	-19.9344	0.742167	-0.0944931		-19.9497	0.737167	-0.146803		-19.949	0.742167	-0.167129		-19.94	0.742167	-0.0349693		-19.9536	0.742167	-0.136595		-19.9442	0.742167	-0.171607		-19.9424	0.742167	-0.0640981		-19.9386	0.742167	-0.181582
	-19.9348	0.747167	-0.0950308		-19.9504	0.742167	-0.147246		-19.949	0.747167	-0.167629		-19.9397	0.747167	-0.035673		-19.9527	0.747167	-0.137016		-19.9451	0.747167	-0.17201		-19.9428	0.747167	-0.0646848		-19.9399	0.747167	-0.181888
	-19.9344	0.7505	-0.0954181		-19.9489	0.747167	-0.147536		-19.9489	0.7505	-0.167967		-19.9403	0.7505	-0.0361162		-19.9544	0.7505	-0.137297		-19.9444	0.7505	-0.172291		-19.9431	0.7505	-0.0650564		-19.9393	0.7505	-0.182109
	-19.9348	0.7555	-0.0959883		-19.9505	0.7505	-0.147958		-19.9494	0.7555	-0.168489		-19.9421	0.7555	-0.0368131		-19.9537	0.7555	-0.137749		-19.9441	0.7555	-0.172726		-19.9436	0.7555	-0.0656334		-19.9395	0.7555	-0.182418
	-19.9355	0.7605	-0.0965192		-19.9501	0.7555	-0.148381		-19.9491	0.7605	-0.168994		-19.9421	0.7605	-0.0377033		-19.9541	0.7605	-0.138189		-19.9448	0.7605	-0.173209		-19.9427	0.7605	-0.0662218		-19.9401	0.7605	-0.182675
	-19.9357	0.763833	-0.0968809		-19.9512	0.7605	-0.148664		-19.9499	0.763833	-0.169334		-19.9411	0.763833	-0.0385791		-19.9543	0.763833	-0.138466		-19.9441	0.763833	-0.173535		-19.9446	0.763833	-0.0666084		-19.9401	0.763833	-0.182854
	-19.9362	0.767167	-0.0972514		-19.9508	0.763833	-0.148952		-19.9499	0.767167	-0.169651		-19.9408	0.767167	-0.0391303		-19.954	0.767167	-0.138759		-19.9453	0.767167	-0.173831		-19.9443	0.767167	-0.0669914		-19.9402	0.767167	-0.183061
	-19.9363	0.772167	-0.0978056		-19.9502	0.767167	-0.149346		-19.9498	0.772167	-0.170087		-19.9408	0.772167	-0.0398536		-19.9545	0.772167	-0.139172		-19.944	0.772167	-0.174223		-19.9437	0.772167	-0.0675195		-19.9395	0.772167	-0.183332
	-19.9361	0.777167	-0.098319		-19.9514	0.772167	-0.149725		-19.9501	0.777167	-0.170557		-19.9422	0.777167	-0.0405153		-19.9544	0.777167	-0.139546		-19.9451	0.777167	-0.174632		-19.9437	0.777167	-0.0679926		-19.9404	0.777167	-0.183552
	-19.9363	0.7805	-0.0986206		-19.9517	0.777167	-0.149978		-19.9503	0.7805	-0.170892		-19.9417	0.7805	-0.0409462		-19.9552	0.7805	-0.139801		-19.9446	0.7805	-0.174904		-19.9453	0.7805	-0.0683059		-19.9408	0.7805	-0.183683
	-19.9365	0.7855	-0.0991032		-19.9514	0.7805	-0.150345		-19.9514	0.7855	-0.171409		-19.942	0.7855	-0.041565		-19.956	0.7855	-0.140232		-19.9459	0.7855	-0.175314		-19.9448	0.7855	-0.0687892		-19.9411	0.7855	-0.183906
	-19.9369	0.7905	-0.0996275		-19.9521	0.7855	-0.150711		-19.9507	0.7905	-0.171889		-19.9425	0.7905	-0.0422057		-19.9558	0.7905	-0.140698		-19.9454	0.7905	-0.175702		-19.9449	0.7905	-0.0693476		-19.9413	0.7905	-0.184155
	-19.9373	0.793833	-0.099993		-19.9525	0.7905	-0.150989		-19.9512	0.793833	-0.17217		-19.9439	0.793833	-0.0426515		-19.9551	0.793833	-0.140969		-19.947	0.793833	-0.175977		-19.9448	0.793833	-0.0697316		-19.9419	0.793833	-0.184315
	-19.9371	0.797167	-0.100353		-19.9522	0.793833	-0.151289		-19.9517	0.797167	-0.172432		-19.9428	0.797167	-0.0431174		-19.9554	0.797167	-0.141225		-19.9459	0.797167	-0.176271		-19.9447	0.797167	-0.0701201		-19.9421	0.797167	-0.184496
	-19.9377	0.802167	-0.100866		-19.953	0.797167	-0.151754		-19.9523	0.802167	-0.172878		-19.9435	0.802167	-0.0437795		-19.9557	0.802167	-0.141595		-19.9452	0.802167	-0.176706		-19.9455	0.802167	-0.0706746		-19.9423	0.802167	-0.184779
	-19.9374	0.807167	-0.101358		-19.953	0.802167	-0.152192		-19.9519	0.807167	-0.173362		-19.9442	0.807167	-0.0443928		-19.9562	0.807167	-0.141996		-19.9465	0.807167	-0.177125		-19.9451	0.807167	-0.071213		-19.9422	0.807167	-0.18508
	-19.9377	0.8105	-0.10167		-19.9519	0.807167	-0.152454		-19.9526	0.8105	-0.173704		-19.9436	0.8105	-0.0448033		-19.9554	0.8105	-0.142283		-19.9464	0.8105	-0.177402		-19.9456	0.8105	-0.0715895		-19.9413	0.8105	-0.185248
	-19.9387	0.813833	-0.102007		-19.9529	0.8105	-0.152715		-19.9524	0.813833	-0.174026		-19.9437	0.813833	-0.0452758		-19.9564	0.813833	-0.142593		-19.9472	0.813833	-0.177665		-19.9454	0.813833	-0.0719629		-19.9425	0.813833	-0.185391
	-19.9383	0.818833	-0.102516		-19.9524	0.813833	-0.15309		-19.9526	0.818833	-0.174479		-19.9443	0.818833	-0.0460047		-19.9563	0.818833	-0.143045		-19.9469	0.818833	-0.178009		-19.9455	0.818833	-0.072481		-19.9427	0.818833	-0.185569
	-19.9392	0.823833	-0.103002		-19.9518	0.818833	-0.153472		-19.9525	0.823833	-0.174924		-19.9445	0.823833	-0.0466791		-19.9567	0.823833	-0.143411		-19.9475	0.823833	-0.178351		-19.946	0.823833	-0.0729745		-19.9434	0.823833	-0.18577
	-19.9389	0.827167	-0.10334		-19.9532	0.823833	-0.153718		-19.9535	0.827167	-0.175207		-19.9443	0.827167	-0.0470661		-19.9574	0.827167	-0.143616		-19.9481	0.827167	-0.178596		-19.9459	0.827167	-0.0733016		-19.9431	0.827167	-0.185943
	-19.9387	0.832167	-0.103857		-19.9529	0.827167	-0.154087		-19.9529	0.832167	-0.175601		-19.9445	0.832167	-0.0476321		-19.9572	0.832167	-0.143986		-19.9482	0.832167	-0.179015		-19.9461	0.832167	-0.0738259		-19.9431	0.832167	-0.186188
	-19.9401	0.837167	-0.104363		-19.9537	0.832167	-0.154446		-19.9529	0.837167	-0.175973		-19.9457	0.837167	-0.0482944		-19.9566	0.837167	-0.144392		-19.9478	0.837167	-0.17938		-19.9462	0.837167	-0.0743022		-19.9428	0.837167	-0.186396
	-19.9389	0.8405	-0.104679		-19.9539	0.837167	-0.154689		-19.9536	0.8405	-0.17626		-19.9444	0.8405	-0.0487663		-19.9569	0.8405	-0.144656		-19.9477	0.8405	-0.179594		-19.9474	0.8405	-0.0746082		-19.9437	0.8405	-0.186522
	-19.9387	0.843833	-0.105003		-19.9536	0.8405	-0.154945		-19.9529	0.843833	-0.176556		-19.9455	0.843833	-0.0492284		-19.9576	0.843833	-0.144907		-19.9491	0.843833	-0.179851		-19.9476	0.843833	-0.0749326		-19.9438	0.843833	-0.186658
	-19.9397	0.848833	-0.105475		-19.9542	0.843833	-0.155294		-19.9532	0.848833	-0.176981		-19.9452	0.848833	-0.04985		-19.9577	0.848833	-0.145305		-19.9486	0.848833	-0.180239		-19.9473	0.848833	-0.0753952		-19.9438	0.848833	-0.186857
	-19.9408	0.853833	-0.105965		-19.954	0.848833	-0.155632		-19.954	0.853833	-0.177409		-19.9456	0.853833	-0.0504553		-19.9578	0.853833	-0.145675		-19.9474	0.853833	-0.180604		-19.9474	0.853833	-0.075875		-19.9439	0.853833	-0.187088
	-19.9398	0.857167	-0.106299		-19.9547	0.853833	-0.155848		-19.954	0.857167	-0.177675		-19.9453	0.857167	-0.0508869		-19.9578	0.857167	-0.145893		-19.9493	0.857167	-0.180839		-19.9484	0.857167	-0.0762146		-19.9443	0.857167	-0.18726
	-19.9413	0.8605	-0.106608		-19.9544	0.857167	-0.156064		-19.9541	0.8605	-0.177946		-19.9458	0.8605	-0.0513114		-19.9578	0.8605	-0.146109		-19.9493	0.8605	-0.181094		-19.9478	0.8605	-0.0765714		-19.9437	0.8605	-0.187405
	-19.9407	0.8655	-0.107077		-19.955	0.8605	-0.156382		-19.9542	0.8655	-0.178403		-19.9464	0.8655	-0.0519624		-19.9581	0.8655	-0.146475		-19.9494	0.8655	-0.181465		-19.9476	0.8655	-0.0771085		-19.9449	0.8655	-0.187588
	-19.9404	0.8705	-0.107536		-19.9551	0.8655	-0.156721		-19.9541	0.8705	-0.178848		-19.946	0.8705	-0.0525571		-19.9585	0.8705	-0.146845		-19.9494	0.8705	-0.181783		-19.9479	0.8705	-0.0775629		-19.9459	0.8705	-0.187734
	-19.9403	0.873833	-0.107863		-19.956	0.8705	-0.156933		-19.9543	0.873833	-0.179116		-19.9461	0.873833	-0.0529207		-19.9589	0.873833	-0.147092		-19.9505	0.873833	-0.181983		-19.9484	0.873833	-0.0778485		-19.9452	0.873833	-0.187885
	-19.9415	0.878833	-0.108344		-19.9561	0.873833	-0.157222		-19.9554	0.878833	-0.1795		-19.9464	0.878833	-0.0535258		-19.9579	0.878833	-0.147427		-19.9498	0.878833	-0.182289		-19.9492	0.878833	-0.0783062		-19.9442	0.878833	-0.188137
	-19.9408	0.883833	-0.108778		-19.9565	0.878833	-0.157519		-19.9552	0.883833	-0.179882		-19.947	0.883833	-0.0541608		-19.9585	0.883833	-0.147732		-19.9505	0.883833	-0.182651		-19.9484	0.883833	-0.0787926		-19.9453	0.883833	-0.188412
	-19.9416	0.887167	-0.109071		-19.9557	0.883833	-0.157733		-19.9557	0.887167	-0.180117		-19.9472	0.887167	-0.0545737		-19.9592	0.887167	-0.147929		-19.9506	0.887167	-0.182932		-19.9493	0.887167	-0.0791002		-19.9455	0.887167	-0.18858
	-19.9413	0.8905	-0.109375		-19.9567	0.887167	-0.157977		-19.9548	0.8905	-0.180333		-19.9475	0.8905	-0.0549933		-19.9591	0.8905	-0.148118		-19.9504	0.8905	-0.183224		-19.9484	0.8905	-0.0793862		-19.9449	0.8905	-0.188703
	-19.9417	0.8955	-0.109858		-19.9569	0.8905	-0.158357		-19.9562	0.8955	-0.180673		-19.9478	0.8955	-0.0556251		-19.9592	0.8955	-0.148464		-19.9499	0.8955	-0.183578		-19.9502	0.8955	-0.0798015		-19.9454	0.8955	-0.188866
	-19.9426	0.9005	-0.110341		-19.9563	0.8955	-0.158705		-19.9559	0.9005	-0.181059		-19.9484	0.9005	-0.0563194		-19.9588	0.9005	-0.148852		-19.9514	0.9005	-0.18391		-19.95	0.9005	-0.0802712		-19.946	0.9005	-0.189022
	-19.9423	0.903833	-0.110624		-19.9567	0.9005	-0.158928		-19.9569	0.903833	-0.181338		-19.9477	0.903833	-0.0567444		-19.9596	0.903833	-0.149116		-19.9499	0.903833	-0.184127		-19.9496	0.903833	-0.0805875		-19.9458	0.903833	-0.189158
	-19.9429	0.908833	-0.111035		-19.957	0.903833	-0.159215		-19.9557	0.908833	-0.181712		-19.9487	0.908833	-0.0572932		-19.96	0.908833	-0.149437		-19.951	0.908833	-0.184454		-19.949	0.908833	-0.0810074		-19.9457	0.908833	-0.189404
	-19.9426	0.913833	-0.111456		-19.9568	0.908833	-0.159496		-19.9582	0.913833	-0.182062		-19.949	0.913833	-0.0577777		-19.9599	0.913833	-0.149695		-19.9507	0.913833	-0.184734		-19.9501	0.913833	-0.081414		-19.9466	0.913833	-0.189679
	-19.9441	0.917167	-0.111742		-19.9571	0.913833	-0.159684		-19.9574	0.917167	-0.182268		-19.9498	0.917167	-0.0581115		-19.9605	0.917167	-0.149892		-19.952	0.917167	-0.184942		-19.9511	0.917167	-0.0816914		-19.9465	0.917167	-0.189833
	-19.9437	0.9205	-0.112036		-19.9574	0.917167	-0.159852		-19.9574	0.9205	-0.182486		-19.9498	0.9205	-0.058482		-19.9617	0.9205	-0.150108		-19.9518	0.9205	-0.185124		-19.9507	0.9205	-0.0819736		-19.947	0.9205	-0.189977
	-19.9433	0.9255	-0.11247		-19.9573	0.9205	-0.160112		-19.9576	0.9255	-0.182843		-19.9493	0.9255	-0.0591165		-19.9607	0.9255	-0.15048		-19.9529	0.9255	-0.185435		-19.9509	0.9255	-0.0824187		-19.947	0.9255	-0.190175
	-19.9434	0.9305	-0.11287		-19.9577	0.9255	-0.160399		-19.9576	0.9305	-0.18323		-19.9499	0.9305	-0.0597252		-19.9608	0.9305	-0.1508		-19.9523	0.9305	-0.185755		-19.9507	0.9305	-0.0828832		-19.947	0.9305	-0.190412
	-19.9434	0.933833	-0.113146		-19.9579	0.9305	-0.160614		-19.9573	0.933833	-0.183518		-19.9495	0.933833	-0.0601079		-19.961	0.933833	-0.150981		-19.9532	0.933833	-0.186004		-19.9508	0.933833	-0.08317		-19.9465	0.933833	-0.190582
	-19.9435	0.937167	-0.113447		-19.9582	0.933833	-0.160847		-19.9572	0.937167	-0.183792		-19.9494	0.937167	-0.0604469		-19.9612	0.937167	-0.151179		-19.9531	0.937167	-0.18628		-19.9508	0.937167	-0.0834519		-19.947	0.937167	-0.190725
	-19.9441	0.942167	-0.1139		-19.958	0.937167	-0.161129		-19.9573	0.942167	-0.184129		-19.9498	0.942167	-0.0609979		-19.9609	0.942167	-0.151465		-19.9525	0.942167	-0.186652		-19.9517	0.942167	-0.0838477		-19.9475	0.942167	-0.190919
	-19.9442	0.947167	-0.114323		-19.9586	0.942167	-0.161372		-19.9572	0.947167	-0.184429		-19.9503	0.947167	-0.061568		-19.9618	0.947167	-0.151774		-19.9529	0.947167	-0.186967		-19.9512	0.947167	-0.0842748		-19.9482	0.947167	-0.191105
	-19.9449	0.9505	-0.114588		-19.9591	0.947167	-0.161513		-19.9578	0.9505	-0.18465		-19.9505	0.9505	-0.061945		-19.9616	0.9505	-0.151974		-19.953	0.9505	-0.18715		-19.9519	0.9505	-0.0845469		-19.9472	0.9505	-0.191215
	-19.9445	0.9555	-0.114989		-19.959	0.9505	-0.161773		-19.9579	0.9555	-0.184976		-19.9501	0.9555	-0.0624799		-19.9613	0.9555	-0.152269		-19.9526	0.9555	-0.187463		-19.9525	0.9555	-0.0849897		-19.9481	0.9555	-0.191378
	-19.9451	0.9605	-0.115418		-19.9581	0.9555	-0.162083		-19.9581	0.9605	-0.185305		-19.9505	0.9605	-0.0629988		-19.9633	0.9605	-0.152562		-19.9532	0.9605	-0.187768		-19.9525	0.9605	-0.0854295		-19.9482	0.9605	-0.191615
	-19.9454	0.963833	-0.115683		-19.9595	0.9605	-0.162302		-19.9583	0.963833	-0.185529		-19.9506	0.963833	-0.0633575		-19.9613	0.963833	-0.15277		-19.9533	0.963833	-0.187943		-19.952	0.963833	-0.0857015		-19.9478	0.963833	-0.191794
	-19.9451	0.967167	-0.115956		-19.9603	0.963833	-0.162519		-19.9586	0.967167	-0.185737		-19.9508	0.967167	-0.0637101		-19.9628	0.967167	-0.152958		-19.9537	0.967167	-0.18812		-19.9528	0.967167	-0.085975		-19.9477	0.967167	-0.191935
	-19.9453	0.972167	-0.116332		-19.9599	0.967167	-0.162802		-19.9585	0.972167	-0.186022		-19.9512	0.972167	-0.0642644		-19.9625	0.972167	-0.153179		-19.9534	0.972167	-0.188402		-19.9524	0.972167	-0.0864105		-19.9485	0.972167	-0.19211
	-19.9449	0.977167	-0.116685		-19.9604	0.972167	-0.163053		-19.9586	0.977167	-0.186262		-19.9506	0.977167	-0.0648174		-19.9633	0.977167	-0.153426		-19.9546	0.977167	-0.188727		-19.9528	0.977167	-0.0868473		-19.9485	0.977167	-0.192233
	-19.9463	0.9805	-0.116948		-19.9598	0.977167	-0.163228		-19.9594	0.9805	-0.186441		-19.951	0.9805	-0.0651669		-19.9619	0.9805	-0.153638		-19.9543	0.9805	-0.188946		-19.9522	0.9805	-0.0871221		-19.9493	0.9805	-0.192318
	-19.9461	0.9855	-0.117393		-19.9602	0.9805	-0.163483		-19.96	0.9855	-0.186769		-19.9519	0.9855	-0.065722		-19.9628	0.9855	-0.153939		-19.9542	0.9855	-0.189282		-19.953	0.9855	-0.0875543		-19.9487	0.9855	-0.192466
	-19.946	0.9905	-0.117846		-19.9604	0.9855	-0.163708		-19.9593	0.9905	-0.187146		-19.9532	0.9905	-0.0662839		-19.9628	0.9905	-0.154224		-19.9549	0.9905	-0.189571		-19.9529	0.9905	-0.0879992		-19.9488	0.9905	-0.192656
	-19.9446	0.993833	-0.118109		-19.9606	0.9905	-0.163825		-19.9598	0.993833	-0.187381		-19.9524	0.993833	-0.0666444		-19.9629	0.993833	-0.154409		-19.9551	0.993833	-0.189767		-19.9523	0.993833	-0.0883071		-19.9492	0.993833	-0.192771
	-19.9461	0.997167	-0.118352		-19.9609	0.993833	-0.16397		-19.9603	0.997167	-0.187624		-19.9523	0.997167	-0.0669848		-19.9638	0.997167	-0.154606		-19.9539	0.997167	-0.189966		-19.953	0.997167	-0.0886047		-19.9492	0.997167	-0.192877
	-19.9468	1.00217	-0.11868		-19.9606	0.997167	-0.164275		-19.9606	1.00217	-0.187989		-19.9534	1.00217	-0.0675325		-19.9637	1.00217	-0.154825		-19.9545	1.00217	-0.190253		-19.9533	1.00217	-0.0889963		-19.9504	1.00217	-0.193067
	-19.9472	1.00717	-0.119043		-19.9603	1.00217	-0.164562		-19.9606	1.00717	-0.188309		-19.9535	1.00717	-0.0680908		-19.964	1.00717	-0.155015		-19.9558	1.00717	-0.190542		-19.9539	1.00717	-0.0893487		-19.95	1.00717	-0.193256
	-19.947	1.0105	-0.119308		-19.9605	1.00717	-0.164676		-19.9604	1.0105	-0.188483		-19.9525	1.0105	-0.0684682		-19.9641	1.0105	-0.155156		-19.9558	1.0105	-0.190722		-19.9546	1.0105	-0.0895594		-19.95	1.0105	-0.19339
	-19.9469	1.01383	-0.119593		-19.9608	1.0105	-0.164791		-19.9605	1.01383	-0.188661		-19.9538	1.01383	-0.0688247		-19.964	1.01383	-0.155302		-19.9559	1.01383	-0.190914		-19.955	1.01383	-0.0897794		-19.9508	1.01383	-0.193517
	-19.9472	1.01883	-0.120014		-19.9606	1.01383	-0.165007		-19.9609	1.01883	-0.18893		-19.953	1.01883	-0.069332		-19.9636	1.01883	-0.155549		-19.956	1.01883	-0.191215		-19.9543	1.01883	-0.0901476		-19.9505	1.01883	-0.193731
	-19.9474	1.02383	-0.120368		-19.9614	1.01883	-0.165287		-19.9603	1.02383	-0.189183		-19.9529	1.02383	-0.0698654		-19.9643	1.02383	-0.155846		-19.9563	1.02383	-0.191517		-19.9544	1.02383	-0.0905555		-19.9504	1.02383	-0.193955
	-19.9474	1.02717	-0.120601		-19.9604	1.02383	-0.165464		-19.9613	1.02717	-0.189354		-19.9522	1.02717	-0.0702054		-19.9641	1.02717	-0.156046		-19.9551	1.02717	-0.191721		-19.9542	1.02717	-0.0908469		-19.9505	1.02717	-0.194059
	-19.9472	1.03217	-0.12092		-19.9614	1.02717	-0.165691		-19.961	1.03217	-0.189596		-19.9535	1.03217	-0.0707031		-19.9643	1.03217	-0.156313		-19.9563	1.03217	-0.191949		-19.9548	1.03217	-0.0912269		-19.9505	1.03217	-0.194228
	-19.9477	1.03717	-0.12125		-19.9617	1.03217	-0.16591		-19.961	1.03717	-0.189823		-19.9531	1.03717	-0.0711721		-19.9645	1.03717	-0.156555		-19.956	1.03717	-0.192151		-19.956	1.03717	-0.091587		-19.9506	1.03717	-0.194415
	-19.9475	1.0405	-0.121452		-19.9622	1.03717	-0.166053		-19.9602	1.0405	-0.189986		-19.9537	1.0405	-0.0714913		-19.9645	1.0405	-0.156732		-19.9566	1.0405	-0.192303		-19.9549	1.0405	-0.0918166		-19.9519	1.0405	-0.194522
	-19.9484	1.04383	-0.121667		-19.9607	1.0405	-0.166208		-19.9608	1.04383	-0.190161		-19.9539	1.04383	-0.0718075		-19.9652	1.04383	-0.156906		-19.9573	1.04383	-0.192473		-19.955	1.04383	-0.0920716		-19.9513	1.04383	-0.194624
	-19.9489	1.04883	-0.122034		-19.9618	1.04383	-0.166464		-19.9613	1.04883	-0.190435		-19.9536	1.04883	-0.0723271		-19.9654	1.04883	-0.157167		-19.9567	1.04883	-0.192686		-19.9556	1.04883	-0.0924529		-19.9512	1.04883	-0.19476
	-19.9478	1.05383	-0.122382		-19.9619	1.04883	-0.166684		-19.9618	1.05383	-0.190672		-19.9535	1.05383	-0.0728246		-19.9659	1.05383	-0.157452		-19.9582	1.05383	-0.192919		-19.9556	1.05383	-0.0928245		-19.9515	1.05383	-0.194897
	-19.9482	1.05717	-0.122571		-19.9624	1.05383	-0.166815		-19.9617	1.05717	-0.190816		-19.9543	1.05717	-0.0731423		-19.9655	1.05717	-0.157677		-19.9566	1.05717	-0.19306		-19.956	1.05717	-0.093078		-19.9512	1.05717	-0.195004
	-19.9485	1.06217	-0.122806		-19.9631	1.05717	-0.167		-19.9623	1.06217	-0.191065		-19.9546	1.06217	-0.0736288		-19.9654	1.06217	-0.157956		-19.9575	1.06217	-0.193295		-19.9556	1.06217	-0.0934278		-19.9516	1.06217	-0.195127
	-19.9493	1.06717	-0.123075		-19.9628	1.06217	-0.167175		-19.9632	1.06717	-0.191318		-19.9546	1.06717	-0.0741314		-19.9664	1.06717	-0.158166		-19.9584	1.06717	-0.19354		-19.9571	1.06717	-0.0938044		-19.9517	1.06717	-0.19532
	-19.9492	1.0705	-0.123307		-19.9633	1.06717	-0.167329		-19.9627	1.0705	-0.191498		-19.9551	1.0705	-0.0744733		-19.9658	1.0705	-0.158258		-19.9573	1.0705	-0.193697		-19.9566	1.0705	-0.0940453		-19.9518	1.0705	-0.195436
	-19.9496	1.07383	-0.123545		-19.9627	1.0705	-0.167498		-19.9629	1.07383	-0.191676		-19.9561	1.07383	-0.0748076		-19.9666	1.07383	-0.158402		-19.9577	1.07383	-0.19387		-19.9562	1.07383	-0.0942593		-19.9516	1.07383	-0.195553
	-19.9496	1.07883	-0.123835		-19.9632	1.07383	-0.16779		-19.9627	1.07883	-0.191964		-19.9555	1.07883	-0.0753454		-19.9658	1.07883	-0.158666		-19.9587	1.07883	-0.194106		-19.9574	1.07883	-0.0945813		-19.9528	1.07883	-0.195753
	-19.9501	1.08383	-0.124138		-19.9634	1.07883	-0.168056		-19.9642	1.08383	-0.192234		-19.9558	1.08383	-0.0758205		-19.9667	1.08383	-0.158898		-19.9587	1.08383	-0.194336		-19.957	1.08383	-0.0949388		-19.9524	1.08383	-0.195942
	-19.9498	1.08717	-0.124363		-19.9634	1.08383	-0.168202		-19.9632	1.08717	-0.192384		-19.9559	1.08717	-0.0761167		-19.9652	1.08717	-0.159043		-19.9584	1.08717	-0.194496		-19.9564	1.08717	-0.0952017		-19.9525	1.08717	-0.19603
	-19.9495	1.0905	-0.124591		-19.9638	1.08717	-0.168336		-19.9638	1.0905	-0.192538		-19.9565	1.0905	-0.076366		-19.9664	1.0905	-0.159201		-19.9587	1.0905	-0.194624		-19.9571	1.0905	-0.0954487		-19.9522	1.0905	-0.196099
	-19.9503	1.0955	-0.12495		-19.9633	1.0905	-0.168506		-19.9639	1.0955	-0.192774		-19.9563	1.0955	-0.0767536		-19.966	1.0955	-0.159498		-19.959	1.0955	-0.194825		-19.9571	1.0955	-0.0957645		-19.9531	1.0955	-0.196236
	-19.9495	1.1005	-0.125306		-19.9644	1.0955	-0.16871		-19.9644	1.1005	-0.192997		-19.9569	1.1005	-0.0772006		-19.9663	1.1005	-0.159768		-19.9586	1.1005	-0.195047		-19.9571	1.1005	-0.0960649		-19.9525	1.1005	-0.19638
	-19.9504	1.10383	-0.125545		-19.9635	1.1005	-0.168864		-19.9637	1.10383	-0.193164		-19.9575	1.10383	-0.0775242		-19.9656	1.10383	-0.15991		-19.9594	1.10383	-0.195234		-19.9571	1.10383	-0.0962766		-19.9526	1.10383	-0.196455
	-19.9504	1.10883	-0.125841		-19.9639	1.10383	-0.169085		-19.9636	1.10883	-0.193408		-19.957	1.10883	-0.0779924		-19.9667	1.10883	-0.160092		-19.9592	1.10883	-0.195459		-19.9574	1.10883	-0.0965969		-19.9535	1.10883	-0.19656
	-19.9511	1.11383	-0.126113		-19.9633	1.10883	-0.16929		-19.9639	1.11383	-0.193656		-19.9565	1.11383	-0.0784234		-19.9677	1.11383	-0.160301		-19.9591	1.11383	-0.19565		-19.9585	1.11383	-0.0969297		-19.9523	1.11383	-0.19673
	-19.951	1.11717	-0.126315		-19.9641	1.11383	-0.169404		-19.9651	1.11717	-0.193816		-19.9567	1.11717	-0.0786969		-19.967	1.11717	-0.160417		-19.9595	1.11717	-0.195751		-19.9581	1.11717	-0.0971646		-19.9533	1.11717	-0.196858
	-19.951	1.1205	-0.126518		-19.9642	1.11717	-0.169516		-19.9643	1.1205	-0.19398		-19.9563	1.1205	-0.0789653		-19.9664	1.1205	-0.160505		-19.9588	1.1205	-0.195885		-19.9582	1.1205	-0.0973799		-19.9533	1.1205	-0.196956
	-19.9513	1.1255	-0.126832		-19.9651	1.1205	-0.16971		-19.9639	1.1255	-0.194227		-19.9571	1.1255	-0.0794006		-19.9676	1.1255	-0.160691		-19.9603	1.1255	-0.19608		-19.9589	1.1255	-0.0977096		-19.954	1.1255	-0.197072
	-19.9511	1.1305	-0.127119		-19.9647	1.1255	-0.169918		-19.9638	1.1305	-0.194456		-19.957	1.1305	-0.0798307		-19.9675	1.1305	-0.160928		-19.9596	1.1305	-0.196274		-19.958	1.1305	-0.0980429		-19.9546	1.1305	-0.197222
	-19.9522	1.13383	-0.127311		-19.9648	1.1305	-0.170027		-19.9641	1.13383	-0.194584		-19.957	1.13383	-0.0801115		-19.9672	1.13383	-0.161096		-19.9607	1.13383	-0.196404		-19.9594	1.13383	-0.0982892		-19.954	1.13383	-0.197301
	-19.9512	1.13883	-0.127596		-19.9653	1.13383	-0.170117		-19.9648	1.13883	-0.19479		-19.9573	1.13883	-0.0804791		-19.9682	1.13883	-0.161295		-19.9599	1.13883	-0.196564		-19.9593	1.13883	-0.0986542		-19.9544	1.13883	-0.197436
	-19.9521	1.14383	-0.127882		-19.9659	1.13883	-0.170243		-19.965	1.14383	-0.195028		-19.9586	1.14383	-0.0808846		-19.9682	1.14383	-0.161503		-19.9613	1.14383	-0.196739		-19.9581	1.14383	-0.0989967		-19.9543	1.14383	-0.197538
	-19.9514	1.14717	-0.128046		-19.9655	1.14383	-0.170402		-19.9642	1.14717	-0.195188		-19.9584	1.14717	-0.0811843		-19.9674	1.14717	-0.161685		-19.9604	1.14717	-0.196875		-19.9599	1.14717	-0.0992067		-19.9559	1.14717	-0.197619
	-19.9519	1.1505	-0.128218		-19.9661	1.14717	-0.170548		-19.9641	1.1505	-0.195352		-19.958	1.1505	-0.0815003		-19.9684	1.1505	-0.161886		-19.962	1.1505	-0.19702		-19.9599	1.1505	-0.0994382		-19.955	1.1505	-0.197721
	-19.9524	1.1555	-0.128483		-19.967	1.1505	-0.170763		-19.9648	1.1555	-0.195558		-19.9584	1.1555	-0.0819363		-19.9679	1.1555	-0.162134		-19.9602	1.1555	-0.197235		-19.9593	1.1555	-0.0997671		-19.9554	1.1555	-0.197874
	-19.952	1.1605	-0.128747		-19.9664	1.1555	-0.170958		-19.965	1.1605	-0.195772		-19.9576	1.1605	-0.0823327		-19.9686	1.1605	-0.162367		-19.9615	1.1605	-0.197456		-19.9577	1.1605	-0.100024		-19.9552	1.1605	-0.198017
	-19.9523	1.16383	-0.128895		-19.9657	1.1605	-0.171098		-19.9652	1.16383	-0.195925		-19.9583	1.16383	-0.0825942		-19.9677	1.16383	-0.162507		-19.9607	1.16383	-0.19759		-19.9586	1.16383	-0.100172		-19.9553	1.16383	-0.198089
	-19.9531	1.16717	-0.129031		-19.9662	1.16383	-0.171212		-19.9661	1.16717	-0.196092		-19.9591	1.16717	-0.0828678		-19.9685	1.16717	-0.162659		-19.9611	1.16717	-0.197714		-19.9594	1.16717	-0.100359		-19.9556	1.16717	-0.198156
	-19.9528	1.17217	-0.129285		-19.9661	1.16717	-0.171376		-19.9653	1.17217	-0.196304		-19.9589	1.17217	-0.0832756		-19.9681	1.17217	-0.162866		-19.962	1.17217	-0.197874		-19.9591	1.17217	-0.100707		-19.9559	1.17217	-0.198268
	-19.9528	1.17717	-0.129587		-19.9662	1.17217	-0.171547		-19.9661	1.17717	-0.196468		-19.958	1.17717	-0.0836717		-19.9694	1.17717	-0.163066		-19.962	1.17717	-0.198052		-19.9596	1.17717	-0.1011		-19.9564	1.17717	-0.198379
	-19.9537	1.1805	-0.129784		-19.9665	1.17717	-0.171651		-19.9658	1.1805	-0.196581		-19.9592	1.1805	-0.0839492		-19.9688	1.1805	-0.163199		-19.9605	1.1805	-0.19818		-19.9591	1.1805	-0.101339		-19.9558	1.1805	-0.198451
	-19.9538	1.1855	-0.130058		-19.9666	1.1805	-0.171797		-19.9665	1.1855	-0.196788		-19.9588	1.1855	-0.0843278		-19.9695	1.1855	-0.163412		-19.9618	1.1855	-0.198376		-19.9602	1.1855	-0.10165		-19.9556	1.1855	-0.198548
	-19.9535	1.1905	-0.130304		-19.9671	1.1855	-0.171916		-19.9669	1.1905	-0.197002		-19.9592	1.1905	-0.0847065		-19.9694	1.1905	-0.163618		-19.9623	1.1905	-0.198572		-19.9598	1.1905	-0.101972		-19.9563	1.1905	-0.198656
	-19.9536	1.19383	-0.130478		-19.9668	1.1905	-0.172036		-19.9666	1.19383	-0.197155		-19.9593	1.19383	-0.0849623		-19.9695	1.19383	-0.163755		-19.9624	1.19383	-0.19865		-19.9611	1.19383	-0.102192		-19.956	1.19383	-0.198747
	-19.9541	1.19717	-0.130617		-19.968	1.19383	-0.172156		-19.9671	1.19717	-0.197282		-19.9596	1.19717	-0.085215		-19.9696	1.19717	-0.163877		-19.9617	1.19717	-0.198736		-19.9599	1.19717	-0.102421		-19.9573	1.19717	-0.198858
	-19.9529	1.20217	-0.130822		-19.9671	1.19717	-0.172309		-19.9662	1.20217	-0.197465		-19.9596	1.20217	-0.0856161		-19.9696	1.20217	-0.164053		-19.963	1.20217	-0.198913		-19.9599	1.20217	-0.102739		-19.9565	1.20217	-0.198987
	-19.9539	1.20717	-0.131033		-19.9672	1.20217	-0.172428		-19.9672	1.20717	-0.197632		-19.9593	1.20717	-0.0860274		-19.9698	1.20717	-0.164231		-19.9628	1.20717	-0.199102		-19.9617	1.20717	-0.103037		-19.9564	1.20717	-0.19906
	-19.954	1.2105	-0.131194		-19.9679	1.20717	-0.172528		-19.9678	1.2105	-0.197744		-19.9592	1.2105	-0.0863113		-19.9692	1.2105	-0.164363		-19.9626	1.2105	-0.199213		-19.9603	1.2105	-0.103225		-19.9571	1.2105	-0.1991
	-19.9539	1.2155	-0.131445		-19.9672	1.2105	-0.17274		-19.9672	1.2155	-0.197898		-19.9598	1.2155	-0.0867338		-19.9701	1.2155	-0.164577		-19.9629	1.2155	-0.199357		-19.9611	1.2155	-0.103486		-19.9572	1.2155	-0.199221
	-19.9536	1.2205	-0.1317		-19.9679	1.2155	-0.172961		-19.968	1.2205	-0.198094		-19.9602	1.2205	-0.0871333		-19.9707	1.2205	-0.164808		-19.9631	1.2205	-0.199531		-19.9617	1.2205	-0.103806		-19.9565	1.2205	-0.199375
	-19.9547	1.22383	-0.131869		-19.9686	1.2205	-0.173068		-19.9675	1.22383	-0.198203		-19.9602	1.22383	-0.0873677		-19.9706	1.22383	-0.164967		-19.9629	1.22383	-0.199641		-19.9616	1.22383	-0.104053		-19.9569	1.22383	-0.199491
	-19.9545	1.22717	-0.132053		-19.9676	1.22383	-0.173145		-19.9672	1.22717	-0.198317		-19.9604	1.22717	-0.0876269		-19.9705	1.22717	-0.165113		-19.9646	1.22717	-0.19974		-19.9623	1.22717	-0.104288		-19.9569	1.22717	-0.199587
	-19.9537	1.23217	-0.132335		-19.9681	1.22717	-0.173251		-19.9682	1.23217	-0.198515		-19.9601	1.23217	-0.0879928		-19.9702	1.23217	-0.165314		-19.9636	1.23217	-0.199863		-19.9617	1.23217	-0.10456		-19.9572	1.23217	-0.199688
	-19.9548	1.23717	-0.132631		-19.969	1.23217	-0.173391		-19.9679	1.23717	-0.198706		-19.9612	1.23717	-0.0883778		-19.9702	1.23717	-0.165517		-19.9629	1.23717	-0.200035		-19.9621	1.23717	-0.104801		-19.9572	1.23717	-0.199738
	-19.9554	1.2405	-0.13277		-19.968	1.23717	-0.173515		-19.969	1.2405	-0.198802		-19.9602	1.2405	-0.0886428		-19.9711	1.2405	-0.165626		-19.9648	1.2405	-0.200158		-19.9623	1.2405	-0.104988		-19.957	1.2405	-0.19977
	-19.9546	1.24383	-0.132894		-19.9684	1.2405	-0.173612		-19.9678	1.24383	-0.198856		-19.961	1.24383	-0.0889049		-19.9706	1.24383	-0.165715		-19.9647	1.24383	-0.200283		-19.9618	1.24383	-0.105165		-19.9579	1.24383	-0.19983
	-19.9553	1.24883	-0.133122		-19.9691	1.24383	-0.173724		-19.9683	1.24883	-0.198962		-19.9611	1.24883	-0.0893051		-19.9706	1.24883	-0.16584		-19.9641	1.24883	-0.200437		-19.9626	1.24883	-0.105469		-19.958	1.24883	-0.199961
	-19.9564	1.25383	-0.133371		-19.9688	1.24883	-0.173832		-19.9682	1.25383	-0.199054		-19.9612	1.25383	-0.0896723		-19.9708	1.25383	-0.165998		-19.9642	1.25383	-0.200549		-19.9624	1.25383	-0.105747		-19.9574	1.25383	-0.200047
	-19.9558	1.25717	-0.133525		-19.9696	1.25383	-0.173937		-19.9686	1.25717	-0.199159		-19.9619	1.25717	-0.0898951		-19.971	1.25717	-0.166122		-19.9647	1.25717	-0.200595		-19.9618	1.25717	-0.105927		-19.9574	1.25717	-0.200073
	-19.9558	1.26217	-0.13374		-19.9691	1.25717	-0.174118		-19.9688	1.26217	-0.199369		-19.9615	1.26217	-0.0901916		-19.9709	1.26217	-0.166292		-19.9648	1.26217	-0.2007		-19.9626	1.26217	-0.106191		-19.9593	1.26217	-0.200122
	-19.9563	1.26717	-0.133972		-19.9689	1.26217	-0.174325		-19.9677	1.26717	-0.199584		-19.9615	1.26717	-0.0905098		-19.9722	1.26717	-0.166445		-19.9652	1.26717	-0.200836		-19.9622	1.26717	-0.106435		-19.9591	1.26717	-0.200213
	-19.9555	1.2705	-0.134139		-19.9691	1.26717	-0.174431		-19.9678	1.2705	-0.199717		-19.9623	1.2705	-0.0907427		-19.9718	1.2705	-0.166514		-19.9635	1.2705	-0.200948		-19.963	1.2705	-0.10659		-19.9581	1.2705	-0.200295
	-19.9559	1.27383	-0.134301		-19.9682	1.2705	-0.174532		-19.9703	1.27383	-0.199843		-19.9615	1.27383	-0.0910051		-19.9716	1.27383	-0.166601		-19.9651	1.27383	-0.201053		-19.9628	1.27383	-0.106769		-19.9593	1.27383	-0.200373
	-19.9555	1.27883	-0.134503		-19.9694	1.27383	-0.174665		-19.9688	1.27883	-0.200026		-19.9612	1.27883	-0.0914402		-19.9721	1.27883	-0.166751		-19.9653	1.27883	-0.20122		-19.964	1.27883	-0.107065		-19.9587	1.27883	-0.200487
	-19.9565	1.28383	-0.134686		-19.969	1.27883	-0.174778		-19.9687	1.28383	-0.200159		-19.9621	1.28383	-0.0917972		-19.9719	1.28383	-0.166919		-19.9648	1.28383	-0.2014		-19.9631	1.28383	-0.107355		-19.9591	1.28383	-0.200558
	-19.9569	1.28717	-0.134822		-19.9692	1.28383	-0.174846		-19.9693	1.28717	-0.200222		-19.9625	1.28717	-0.0919631		-19.9719	1.28717	-0.167023		-19.9651	1.28717	-0.201494		-19.9634	1.28717	-0.107529		-19.9584	1.28717	-0.20057
	-19.9565	1.2905	-0.134979		-19.9698	1.28717	-0.174916		-19.9696	1.2905	-0.200267		-19.9629	1.2905	-0.0921406		-19.973	1.2905	-0.167158		-19.966	1.2905	-0.201573		-19.9633	1.2905	-0.107729		-19.9595	1.2905	-0.200603
	-19.9577	1.2955	-0.135247		-19.97	1.2905	-0.175014		-19.9698	1.2955	-0.200368		-19.9622	1.2955	-0.092502		-19.9717	1.2955	-0.167423		-19.9657	1.2955	-0.201691		-19.9641	1.2955	-0.108044		-19.96	1.2955	-0.200716
	-19.9566	1.3005	-0.13549		-19.9706	1.2955	-0.17514		-19.9708	1.3005	-0.200503		-19.9619	1.3005	-0.0929327		-19.9723	1.3005	-0.16764		-19.9656	1.3005	-0.201787		-19.9637	1.3005	-0.108335		-19.96	1.3005	-0.200897
	-19.9564	1.30383	-0.135638		-19.9704	1.3005	-0.175222		-19.9699	1.30383	-0.200617		-19.9631	1.30383	-0.0931941		-19.9711	1.30383	-0.167742		-19.966	1.30383	-0.201901		-19.9642	1.30383	-0.108475		-19.959	1.30383	-0.200979
	-19.9569	1.30883	-0.135803		-19.9705	1.30383	-0.175357		-19.9699	1.30883	-0.200792		-19.9632	1.30883	-0.0935099		-19.9725	1.30883	-0.167869		-19.966	1.30883	-0.202084		-19.9642	1.30883	-0.108742		-19.9602	1.30883	-0.201065
	-19.9573	1.31383	-0.135998		-19.9711	1.30883	-0.17547		-19.9699	1.31383	-0.200968		-19.9639	1.31383	-0.0938184		-19.972	1.31383	-0.168004		-19.9661	1.31383	-0.202245		-19.9641	1.31383	-0.109062		-19.9599	1.31383	-0.201152
	-19.9571	1.31717	-0.136173		-19.9706	1.31383	-0.175567		-19.9697	1.31717	-0.201076		-19.9636	1.31717	-0.0940329		-19.9724	1.31717	-0.168118		-19.9661	1.31717	-0.202306		-19.964	1.31717	-0.10924		-19.9601	1.31717	-0.201216
	-19.9584	1.3205	-0.13638		-19.9707	1.31717	-0.175664		-19.9702	1.3205	-0.201156		-19.9632	1.3205	-0.0942888		-19.9724	1.3205	-0.168252		-19.9664	1.3205	-0.202367		-19.9648	1.3205	-0.109412		-19.9594	1.3205	-0.201259
	-19.9577	1.3255	-0.13667		-19.9711	1.3205	-0.175837		-19.9702	1.3255	-0.201275		-19.9632	1.3255	-0.0946316		-19.9727	1.3255	-0.16845		-19.9669	1.3255	-0.202503		-19.9643	1.3255	-0.109694		-19.9604	1.3255	-0.201317
	-19.9584	1.3305	-0.136898		-19.9709	1.3255	-0.175992		-19.9705	1.3305	-0.201371		-19.9639	1.3305	-0.0949236		-19.9727	1.3305	-0.168664		-19.9667	1.3305	-0.202682		-19.9641	1.3305	-0.109957		-19.96	1.3305	-0.201415
	-19.9582	1.33383	-0.137019		-19.9717	1.3305	-0.176096		-19.9699	1.33383	-0.201437		-19.9634	1.33383	-0.095132		-19.9731	1.33383	-0.168756		-19.9662	1.33383	-0.202808		-19.9652	1.33383	-0.110135		-19.9616	1.33383	-0.201471
	-19.9578	1.33883	-0.137214		-19.9711	1.33383	-0.176223		-19.9707	1.33883	-0.201552		-19.9637	1.33883	-0.0954425		-19.9728	1.33883	-0.168857		-19.9669	1.33883	-0.202929		-19.9645	1.33883	-0.110351		-19.9608	1.33883	-0.201528
	-19.9576	1.34383	-0.137442		-19.9711	1.33883	-0.176358		-19.9711	1.34383	-0.201648		-19.9638	1.34383	-0.0957857		-19.9736	1.34383	-0.16899		-19.9674	1.34383	-0.20302		-19.9649	1.34383	-0.11059		-19.9607	1.34383	-0.201556
	-19.958	1.34717	-0.137595		-19.9708	1.34383	-0.17645		-19.9706	1.34717	-0.201698		-19.9635	1.34717	-0.0959973		-19.9745	1.34717	-0.169088		-19.9669	1.34717	-0.203084		-19.9651	1.34717	-0.110757		-19.9603	1.34717	-0.201569
	-19.9591	1.3505	-0.137754		-19.9717	1.34717	-0.176525		-19.9718	1.3505	-0.201772		-19.9646	1.3505	-0.096219		-19.9737	1.3505	-0.169223		-19.9677	1.3505	-0.203186		-19.9652	1.3505	-0.110919		-19.961	1.3505	-0.201609
	-19.9589	1.3555	-0.137989		-19.9717	1.3505	-0.176626		-19.971	1.3555	-0.201931		-19.9643	1.3555	-0.0965491		-19.9737	1.3555	-0.169383		-19.9674	1.3555	-0.203312		-19.965	1.3555	-0.111176		-19.9607	1.3555	-0.201701
	-19.9586	1.3605	-0.138179		-19.9718	1.3555	-0.17672		-19.9717	1.3605	-0.202116		-19.9636	1.3605	-0.096906		-19.9731	1.3605	-0.169564		-19.968	1.3605	-0.203397		-19.9655	1.3605	-0.111388		-19.961	1.3605	-0.201798
	-19.9585	1.36383	-0.138304		-19.9715	1.3605	-0.176774		-19.9721	1.36383	-0.202211		-19.9648	1.36383	-0.0971472		-19.9739	1.36383	-0.169723		-19.967	1.36383	-0.203467		-19.9659	1.36383	-0.111538		-19.9607	1.36383	-0.201837
	-19.959	1.36717	-0.138422		-19.9722	1.36383	-0.176858		-19.9713	1.36717	-0.202282		-19.9648	1.36717	-0.0973553		-19.9742	1.36717	-0.169857		-19.9682	1.36717	-0.203546		-19.9649	1.36717	-0.111712		-19.9618	1.36717	-0.201885
	-19.9586	1.37217	-0.138592		-19.9721	1.36717	-0.176982		-19.9713	1.37217	-0.202405		-19.9651	1.37217	-0.0976381		-19.9747	1.37217	-0.170002		-19.9678	1.37217	-0.203641		-19.9662	1.37217	-0.111981		-19.9614	1.37217	-0.201968
	-19.9586	1.37717	-0.138755		-19.9721	1.37217	-0.177087		-19.9723	1.37717	-0.202531		-19.9655	1.37717	-0.0979316		-19.9754	1.37717	-0.170097		-19.9684	1.37717	-0.203707		-19.9666	1.37717	-0.112238		-19.962	1.37717	-0.202061
	-19.9591	1.3805	-0.138887		-19.9724	1.37717	-0.177152		-19.9713	1.3805	-0.202611		-19.9642	1.3805	-0.0981208		-19.9746	1.3805	-0.170159		-19.9681	1.3805	-0.203756		-19.9664	1.3805	-0.112385		-19.9622	1.3805	-0.202084
	-19.9587	1.3855	-0.139072		-19.9718	1.3805	-0.177263		-19.9717	1.3855	-0.202699		-19.9652	1.3855	-0.0984311		-19.9744	1.3855	-0.170288		-19.9679	1.3855	-0.203895		-19.9664	1.3855	-0.112613		-19.9619	1.3855	-0.202162
	-19.9592	1.3905	-0.139271		-19.9725	1.3855	-0.17741		-19.972	1.3905	-0.20277		-19.9653	1.3905	-0.0987145		-19.9744	1.3905	-0.170445		-19.9678	1.3905	-0.204072		-19.9664	1.3905	-0.112838		-19.9619	1.3905	-0.202284
	-19.9593	1.39383	-0.139412		-19.9727	1.3905	-0.177442		-19.9727	1.39383	-0.202845		-19.9656	1.39383	-0.0989354		-19.975	1.39383	-0.170563		-19.9681	1.39383	-0.204172		-19.967	1.39383	-0.112979		-19.962	1.39383	-0.20238
	-19.9597	1.39717	-0.139575		-19.9716	1.39383	-0.177477		-19.9718	1.39717	-0.202923		-19.9652	1.39717	-0.099134		-19.9754	1.39717	-0.170682		-19.9681	1.39717	-0.204231		-19.9666	1.39717	-0.113123		-19.963	1.39717	-0.202432
	-19.9591	1.40217	-0.139759		-19.9734	1.39717	-0.177585		-19.9724	1.40217	-0.202985		-19.9653	1.40217	-0.099413		-19.9751	1.40217	-0.170844		-19.9688	1.40217	-0.204313		-19.9676	1.40217	-0.113354		-19.9623	1.40217	-0.202514
	-19.9601	1.40717	-0.139908		-19.9728	1.40217	-0.177755		-19.9719	1.40717	-0.202994		-19.9665	1.40717	-0.0997356		-19.9754	1.40717	-0.171027		-19.9685	1.40717	-0.204441		-19.9671	1.40717	-0.113549		-19.9626	1.40717	-0.202571
	-19.9599	1.4105	-0.140019		-19.9724	1.40717	-0.177886		-19.9728	1.4105	-0.20302		-19.9651	1.4105	-0.0999561		-19.9757	1.4105	-0.171119		-19.9695	1.4105	-0.204524		-19.9676	1.4105	-0.113673		-19.9632	1.4105	-0.202631
	-19.9601	1.4155	-0.140254		-19.9729	1.4105	-0.178047		-19.9732	1.4155	-0.203156		-19.9658	1.4155	-0.10026		-19.9755	1.4155	-0.171272		-19.9693	1.4155	-0.204604		-19.9677	1.4155	-0.11384		-19.9632	1.4155	-0.202738
	-19.9607	1.4205	-0.140464		-19.9733	1.4155	-0.17818		-19.9736	1.4205	-0.203326		-19.9667	1.4205	-0.100529		-19.9743	1.4205	-0.171378		-19.9689	1.4205	-0.204645		-19.9669	1.4205	-0.114061		-19.9635	1.4205	-0.202802
	-19.961	1.42383	-0.14059		-19.9733	1.4205	-0.178284		-19.973	1.42383	-0.203395		-19.9661	1.42383	-0.100712		-19.975	1.42383	-0.171462		-19.9693	1.42383	-0.204664		-19.9673	1.42383	-0.114241		-19.9636	1.42383	-0.202802
	-19.9598	1.42717	-0.140711		-19.9743	1.42383	-0.178364		-19.973	1.42717	-0.203423		-19.9661	1.42717	-0.1009		-19.9746	1.42717	-0.171589		-19.9698	1.42717	-0.204693		-19.9673	1.42717	-0.114422		-19.9639	1.42717	-0.202803
	-19.9611	1.43217	-0.140904		-19.9736	1.42717	-0.178477		-19.9738	1.43217	-0.2035		-19.9667	1.43217	-0.10117		-19.9743	1.43217	-0.171788		-19.9699	1.43217	-0.204766		-19.9677	1.43217	-0.114679		-19.9637	1.43217	-0.202879
	-19.9599	1.43717	-0.141083		-19.9741	1.43217	-0.178599		-19.9726	1.43717	-0.203645		-19.9661	1.43717	-0.101423		-19.9752	1.43717	-0.171931		-19.969	1.43717	-0.204893		-19.967	1.43717	-0.114875		-19.9635	1.43717	-0.202984
	-19.9605	1.4405	-0.141211		-19.973	1.43717	-0.178644		-19.9734	1.4405	-0.203755		-19.9673	1.4405	-0.101591		-19.9753	1.4405	-0.172005		-19.9706	1.4405	-0.204987		-19.9681	1.4405	-0.114977		-19.9636	1.4405	-0.203065
	-19.961	1.44383	-0.141346		-19.9735	1.4405	-0.178671		-19.9735	1.44383	-0.203842		-19.9666	1.44383	-0.101808		-19.976	1.44383	-0.172128		-19.9702	1.44383	-0.205067		-19.9685	1.44383	-0.115083		-19.9635	1.44383	-0.203128
	-19.9613	1.44883	-0.141559		-19.9739	1.44383	-0.178711		-19.9738	1.44883	-0.203919		-19.9662	1.44883	-0.102147		-19.9756	1.44883	-0.172316		-19.9693	1.44883	-0.205184		-19.9671	1.44883	-0.115316		-19.963	1.44883	-0.203232
	-19.9615	1.45383	-0.141764		-19.975	1.44883	-0.178813		-19.9736	1.45383	-0.203963		-19.9667	1.45383	-0.102474		-19.9754	1.45383	-0.172435		-19.9697	1.45383	-0.205324		-19.9671	1.45383	-0.115582		-19.9634	1.45383	-0.203333
	-19.9612	1.45717	-0.14189		-19.9741	1.45383	-0.178922		-19.9745	1.45717	-0.203979		-19.9668	1.45717	-0.10267		-19.9769	1.45717	-0.172462		-19.9689	1.45717	-0.205419		-19.9685	1.45717	-0.115755		-19.9636	1.45717	-0.203368
	-19.9611	1.46217	-0.142035		-19.9746	1.45717	-0.179093		-19.9741	1.46217	-0.204015		-19.9671	1.46217	-0.102906		-19.9767	1.46217	-0.172535		-19.9692	1.46217	-0.205558		-19.9678	1.46217	-0.116		-19.9639	1.46217	-0.203397
	-19.9614	1.46717	-0.142146		-19.9744	1.46217	-0.179248		-19.9747	1.46717	-0.204084		-19.9681	1.46717	-0.103146		-19.9772	1.46717	-0.172661		-19.9697	1.46717	-0.205677		-19.9687	1.46717	-0.11622		-19.964	1.46717	-0.203365
	-19.9618	1.4705	-0.142206		-19.975	1.46717	-0.179343		-19.975	1.4705	-0.204136		-19.9672	1.4705	-0.103343		-19.9773	1.4705	-0.172757		-19.9701	1.4705	-0.20572		-19.9678	1.4705	-0.116351		-19.9647	1.4705	-0.203364
	-19.9618	1.47383	-0.14231		-19.9739	1.4705	-0.179419		-19.9745	1.47383	-0.204196		-19.9668	1.47383	-0.103533		-19.9774	1.47383	-0.172889		-19.97	1.47383	-0.205757		-19.9684	1.47383	-0.116494		-19.9648	1.47383	-0.203415
	-19.9622	1.47883	-0.142528		-19.9748	1.47383	-0.179526		-19.9751	1.47883	-0.20426		-19.968	1.47883	-0.103761		-19.9772	1.47883	-0.173085		-19.9701	1.47883	-0.205856		-19.9682	1.47883	-0.116709		-19.964	1.47883	-0.203529
	-19.9622	1.48383	-0.142747		-19.9748	1.47883	-0.179661		-19.9748	1.48383	-0.204356		-19.968	1.48383	-0.103991		-19.9767	1.48383	-0.173253		-19.9711	1.48383	-0.205995		-19.9685	1.48383	-0.11693		-19.9642	1.48383	-0.203581
	-19.962	1.48717	-0.142863		-19.9752	1.48383	-0.17974		-19.9744	1.48717	-0.204434		-19.9677	1.48717	-0.104165		-19.9773	1.48717	-0.17335		-19.9704	1.48717	-0.206096		-19.9683	1.48717	-0.117084		-19.9646	1.48717	-0.20359
	-19.9618	1.49217	-0.143038		-19.975	1.48717	-0.179825		-19.9752	1.49217	-0.20455		-19.9676	1.49217	-0.10444		-19.9767	1.49217	-0.173482		-19.9707	1.49217	-0.206213		-19.9687	1.49217	-0.117311		-19.9645	1.49217	-0.203623
	-19.9621	1.49717	-0.143243		-19.9748	1.49217	-0.179874		-19.9746	1.49717	-0.204623		-19.9682	1.49717	-0.1047		-19.9768	1.49717	-0.173591		-19.9711	1.49717	-0.206282		-19.9689	1.49717	-0.117541		-19.9649	1.49717	-0.203727
	-19.9619	1.5005	-0.143388		-19.9756	1.49717	-0.179863		-19.9751	1.5005	-0.204643		-19.9671	1.5005	-0.104863		-19.9772	1.5005	-0.173605		-19.9709	1.5005	-0.206322		-19.9686	1.5005	-0.117678		-19.9655	1.5005	-0.203769
	-19.9628	1.50383	-0.143531		-19.9754	1.5005	-0.179849		-19.975	1.50383	-0.204694		-19.9692	1.50383	-0.105041		-19.977	1.50383	-0.173632		-19.9719	1.50383	-0.206387		-19.9693	1.50383	-0.117819		-19.9644	1.50383	-0.203812
	-19.9624	1.50883	-0.143757		-19.9755	1.50383	-0.179914		-19.9754	1.50883	-0.204819		-19.9693	1.50883	-0.105342		-19.977	1.50883	-0.17369		-19.9718	1.50883	-0.206496		-19.9698	1.50883	-0.117995		-19.9647	1.50883	-0.203856
	-19.9614	1.51383	-0.143929		-19.9753	1.50883	-0.180051		-19.9748	1.51383	-0.204932		-19.9682	1.51383	-0.105624		-19.9774	1.51383	-0.173795		-19.9719	1.51383	-0.206624		-19.9692	1.51383	-0.11815		-19.9654	1.51383	-0.20395
	-19.9619	1.51717	-0.144046		-19.9751	1.51383	-0.180129		-19.9755	1.51717	-0.204978		-19.9683	1.51717	-0.105774		-19.9788	1.51717	-0.173895		-19.9723	1.51717	-0.20671		-19.9698	1.51717	-0.118247		-19.9647	1.51717	-0.204014
	-19.9622	1.5205	-0.144177		-19.9756	1.51717	-0.180174		-19.9757	1.5205	-0.20501		-19.9673	1.5205	-0.105916		-19.9779	1.5205	-0.173995		-19.9716	1.5205	-0.206774		-19.9702	1.5205	-0.118371		-19.9656	1.5205	-0.204062
	-19.9629	1.5255	-0.144367		-19.9758	1.5205	-0.180233		-19.9759	1.5255	-0.205082		-19.9688	1.5255	-0.106176		-19.9778	1.5255	-0.174104		-19.9719	1.5255	-0.206813		-19.9699	1.5255	-0.118571		-19.9655	1.5255	-0.204074
	-19.9633	1.5305	-0.144512		-19.9753	1.5255	-0.180307		-19.9764	1.5305	-0.205145		-19.9689	1.5305	-0.106421		-19.9774	1.5305	-0.174202		-19.9722	1.5305	-0.206851		-19.9707	1.5305	-0.118802		-19.9657	1.5305	-0.2041
	-19.9627	1.53383	-0.144588		-19.9757	1.5305	-0.180355		-19.9765	1.53383	-0.205199		-19.9688	1.53383	-0.106549		-19.9785	1.53383	-0.174294		-19.9715	1.53383	-0.206906		-19.9698	1.53383	-0.118953		-19.9668	1.53383	-0.204162
	-19.9634	1.53883	-0.144712		-19.9756	1.53383	-0.180523		-19.9752	1.53883	-0.205302		-19.9688	1.53883	-0.106751		-19.9783	1.53883	-0.174413		-19.9721	1.53883	-0.207018		-19.9704	1.53883	-0.119148		-19.9656	1.53883	-0.204215
	-19.9633	1.54383	-0.144871		-19.9766	1.53883	-0.180663		-19.9765	1.54383	-0.205382		-19.969	1.54383	-0.106971		-19.9782	1.54383	-0.174475		-19.9724	1.54383	-0.207105		-19.9701	1.54383	-0.119351		-19.9661	1.54383	-0.204264
	-19.9629	1.54717	-0.144989		-19.9754	1.54383	-0.180697		-19.9767	1.54717	-0.205436		-19.9699	1.54717	-0.107129		-19.979	1.54717	-0.174504		-19.9724	1.54717	-0.207115		-19.971	1.54717	-0.119458		-19.9656	1.54717	-0.20428
	-19.9639	1.5505	-0.14511		-19.9769	1.54717	-0.180686		-19.9758	1.5505	-0.205504		-19.9695	1.5505	-0.107276		-19.9784	1.5505	-0.17456		-19.9724	1.5505	-0.207113		-19.9703	1.5505	-0.119575		-19.9655	1.5505	-0.204338
	-19.964	1.5555	-0.145264		-19.9765	1.5505	-0.180694		-19.9761	1.5555	-0.205586		-19.9696	1.5555	-0.107509		-19.9786	1.5555	-0.174746		-19.9728	1.5555	-0.20718		-19.9708	1.5555	-0.119777		-19.9664	1.5555	-0.204415
	-19.9645	1.5605	-0.145446		-19.9759	1.5555	-0.180759		-19.9765	1.5605	-0.205686		-19.9703	1.5605	-0.107754		-19.9777	1.5605	-0.174843		-19.9719	1.5605	-0.207315		-19.97	1.5605	-0.119988		-19.9659	1.5605	-0.204447
	-19.9628	1.56383	-0.14561		-19.9762	1.5605	-0.180831		-19.9764	1.56383	-0.205729		-19.9695	1.56383	-0.107932		-19.9793	1.56383	-0.17488		-19.9723	1.56383	-0.207358		-19.9701	1.56383	-0.120126		-19.9665	1.56383	-0.204433
	-19.9642	1.56883	-0.145823		-19.9775	1.56383	-0.180926		-19.9759	1.56883	-0.205796		-19.9709	1.56883	-0.108137		-19.9793	1.56883	-0.174965		-19.9725	1.56883	-0.207378		-19.9715	1.56883	-0.120344		-19.9667	1.56883	-0.204415
	-19.9642	1.57383	-0.145961		-19.9766	1.56883	-0.180972		-19.9768	1.57383	-0.205882		-19.9711	1.57383	-0.108344		-19.9794	1.57383	-0.175104		-19.9723	1.57383	-0.207404		-19.9709	1.57383	-0.120554		-19.9671	1.57383	-0.204463
	-19.9643	1.57717	-0.14603		-19.9765	1.57383	-0.180986		-19.9764	1.57717	-0.205956		-19.9702	1.57717	-0.108498		-19.9794	1.57717	-0.175175		-19.9729	1.57717	-0.207474		-19.9715	1.57717	-0.120693		-19.9669	1.57717	-0.204501
	-19.9645	1.5805	-0.146079		-19.9771	1.57717	-0.180994		-19.9759	1.5805	-0.20604		-19.9715	1.5805	-0.108691		-19.9796	1.5805	-0.175212		-19.9721	1.5805	-0.207534		-19.9717	1.5805	-0.120837		-19.9664	1.5805	-0.20454
	-19.9655	1.5855	-0.146212		-19.9773	1.5805	-0.181097		-19.977	1.5855	-0.206118		-19.9702	1.5855	-0.108958		-19.9794	1.5855	-0.175304		-19.9728	1.5855	-0.207608		-19.971	1.5855	-0.121033		-19.9674	1.5855	-0.204608
	-19.9641	1.5905	-0.146385		-19.9767	1.5855	-0.181207		-19.9769	1.5905	-0.206158		-19.9699	1.5905	-0.109161		-19.9794	1.5905	-0.175408		-19.974	1.5905	-0.207639		-19.9719	1.5905	-0.121187		-19.9664	1.5905	-0.204658
	-19.9647	1.59383	-0.146513		-19.9766	1.5905	-0.181288		-19.9776	1.59383	-0.206198		-19.9707	1.59383	-0.109303		-19.9795	1.59383	-0.175473		-19.9733	1.59383	-0.207683		-19.9707	1.59383	-0.121279		-19.9676	1.59383	-0.204674
	-19.9652	1.59717	-0.146655		-19.9777	1.59383	-0.181338		-19.9779	1.59717	-0.206285		-19.9708	1.59717	-0.109447		-19.9792	1.59717	-0.175538		-19.9733	1.59717	-0.207744		-19.972	1.59717	-0.121351		-19.9684	1.59717	-0.204681
	-19.9641	1.60217	-0.146881		-19.9778	1.59717	-0.18137		-19.9781	1.60217	-0.206429		-19.9711	1.60217	-0.109685		-19.9795	1.60217	-0.175608		-19.9733	1.60217	-0.207837		-19.971	1.60217	-0.12152		-19.967	1.60217	-0.204725
	-19.9651	1.60717	-0.147045		-19.978	1.60217	-0.181375		-19.9765	1.60717	-0.206513		-19.9714	1.60717	-0.109907		-19.9802	1.60717	-0.175697		-19.9745	1.60717	-0.207907		-19.9714	1.60717	-0.121693		-19.9687	1.60717	-0.204805
	-19.9659	1.6105	-0.147124		-19.9771	1.60717	-0.18141		-19.9779	1.6105	-0.206571		-19.9713	1.6105	-0.110054		-19.9804	1.6105	-0.175779		-19.9738	1.6105	-0.207943		-19.9714	1.6105	-0.12183		-19.9678	1.6105	-0.204861
	-19.9648	1.6155	-0.147251		-19.9773	1.6105	-0.181495		-19.9776	1.6155	-0.206659		-19.9706	1.6155	-0.110252		-19.9796	1.6155	-0.175932		-19.9742	1.6155	-0.208005		-19.9714	1.6155	-0.122075		-19.9679	1.6155	-0.204938
	-19.965	1.6205	-0.147409		-19.9787	1.6155	-0.181594		-19.9774	1.6205	-0.206738		-19.9712	1.6205	-0.11047		-19.9791	1.6205	-0.176078		-19.9737	1.6205	-0.208051		-19.9713	1.6205	-0.12231		-19.9677	1.6205	-0.204929
	-19.9652	1.62383	-0.147516		-19.9784	1.6205	-0.181642		-19.9784	1.62383	-0.206776		-19.971	1.62383	-0.110606		-19.9803	1.62383	-0.176143		-19.9737	1.62383	-0.208049		-19.9719	1.62383	-0.122407		-19.9682	1.62383	-0.204901
	-19.9646	1.62717	-0.147624		-19.9777	1.62383	-0.181662		-19.9789	1.62717	-0.206812		-19.9712	1.62717	-0.110745		-19.9798	1.62717	-0.176197		-19.9743	1.62717	-0.208073		-19.972	1.62717	-0.122478		-19.9683	1.62717	-0.204882
	-19.9655	1.63217	-0.147782		-19.9778	1.62717	-0.181704		-19.9785	1.63217	-0.206874		-19.9723	1.63217	-0.110959		-19.9807	1.63217	-0.176289		-19.9746	1.63217	-0.208154		-19.9724	1.63217	-0.122598		-19.9682	1.63217	-0.204936
	-19.965	1.63717	-0.147884		-19.9776	1.63217	-0.181772		-19.9786	1.63717	-0.206951		-19.9723	1.63717	-0.111179		-19.9803	1.63717	-0.176391		-19.9749	1.63717	-0.208231		-19.9724	1.63717	-0.122758		-19.9687	1.63717	-0.205057
	-19.9655	1.6405	-0.147931		-19.9779	1.63717	-0.181812		-19.9784	1.6405	-0.207009		-19.972	1.6405	-0.111337		-19.9812	1.6405	-0.176443		-19.9742	1.6405	-0.20826		-19.972	1.6405	-0.122879		-19.9687	1.6405	-0.205149
	-19.9659	1.6455	-0.148012		-19.9792	1.6405	-0.181885		-19.9781	1.6455	-0.207126		-19.9724	1.6455	-0.111534		-19.9812	1.6455	-0.17651		-19.975	1.6455	-0.208284		-19.9729	1.6455	-0.122999		-19.969	1.6455	-0.205237
	-19.9664	1.6505	-0.148162		-19.9779	1.6455	-0.181932		-19.9785	1.6505	-0.207223		-19.973	1.6505	-0.111714		-19.9814	1.6505	-0.176601		-19.9739	1.6505	-0.208323		-19.9736	1.6505	-0.123106		-19.9689	1.6505	-0.205267
	-19.9662	1.65383	-0.148285		-19.9795	1.6505	-0.181977		-19.978	1.65383	-0.207275		-19.9734	1.65383	-0.111819		-19.9811	1.65383	-0.176696		-19.9748	1.65383	-0.208352		-19.9732	1.65383	-0.123239		-19.9684	1.65383	-0.205287
	-19.9659	1.65717	-0.148415		-19.9793	1.65383	-0.182024		-19.9773	1.65717	-0.207315		-19.9724	1.65717	-0.111928		-19.9815	1.65717	-0.176806		-19.9744	1.65717	-0.208363		-19.9736	1.65717	-0.123367		-19.968	1.65717	-0.205288
	-19.9667	1.66217	-0.148562		-19.9788	1.65717	-0.18209		-19.9784	1.66217	-0.207327		-19.9731	1.66217	-0.112083		-19.9812	1.66217	-0.176936		-19.975	1.66217	-0.208445		-19.9724	1.66217	-0.123572		-19.9688	1.66217	-0.205318
	-19.9657	1.66717	-0.148733		-19.9786	1.66217	-0.182166		-19.9772	1.66717	-0.207349		-19.9725	1.66717	-0.112264		-19.9806	1.66717	-0.177046		-19.9741	1.66717	-0.208487		-19.9732	1.66717	-0.123767		-19.9698	1.66717	-0.205329
	-19.9659	1.6705	-0.148856		-19.9794	1.66717	-0.182227		-19.979	1.6705	-0.207394		-19.9734	1.6705	-0.112376		-19.9815	1.6705	-0.177115		-19.9763	1.6705	-0.20847		-19.9725	1.6705	-0.123894		-19.9691	1.6705	-0.205299
	-19.9666	1.67383	-0.148978		-19.9788	1.6705	-0.182284		-19.9786	1.67383	-0.207424		-19.9727	1.67383	-0.112446		-19.9806	1.67383	-0.177189		-19.9753	1.67383	-0.20843		-19.9741	1.67383	-0.124033		-19.9695	1.67383	-0.205234
	-19.9665	1.67883	-0.149086		-19.9789	1.67383	-0.182309		-19.979	1.67883	-0.20749		-19.973	1.67883	-0.112567		-19.9815	1.67883	-0.177334		-19.9757	1.67883	-0.208432		-19.9738	1.67883	-0.124192		-19.9697	1.67883	-0.20519
	-19.9664	1.68383	-0.149167		-19.9779	1.67883	-0.182286		-19.9788	1.68383	-0.20758		-19.9731	1.68383	-0.112739		-19.9801	1.68383	-0.177429		-19.9763	1.68383	-0.208472		-19.9727	1.68383	-0.124295		-19.969	1.68383	-0.205248
	-19.9668	1.68717	-0.149272		-19.979	1.68383	-0.182294		-19.9783	1.68717	-0.207616		-19.9732	1.68717	-0.112879		-19.9814	1.68717	-0.17748		-19.9751	1.68717	-0.208523		-19.9735	1.68717	-0.124357		-19.9689	1.68717	-0.205304
	-19.9674	1.69217	-0.149483		-19.9788	1.68717	-0.182347		-19.9792	1.69217	-0.207708		-19.9741	1.69217	-0.113043		-19.9813	1.69217	-0.177555		-19.9759	1.69217	-0.208565		-19.9739	1.69217	-0.124511		-19.9697	1.69217	-0.205368
	-19.9675	1.69717	-0.149693		-19.9793	1.69217	-0.182405		-19.9794	1.69717	-0.207787		-19.973	1.69717	-0.113197		-19.9809	1.69717	-0.177647		-19.9757	1.69717	-0.208577		-19.9727	1.69717	-0.124766		-19.9694	1.69717	-0.205414
	-19.9664	1.7005	-0.149804		-19.9795	1.69717	-0.182443		-19.9808	1.7005	-0.207841		-19.9737	1.7005	-0.113328		-19.9814	1.7005	-0.177672		-19.9768	1.7005	-0.208586		-19.974	1.7005	-0.124938		-19.9691	1.7005	-0.205427
	-19.9672	1.70383	-0.149894		-19.9796	1.7005	-0.182491		-19.9806	1.70383	-0.207879		-19.973	1.70383	-0.113452		-19.9811	1.70383	-0.177682		-19.976	1.70383	-0.208622		-19.9734	1.70383	-0.125076		-19.9695	1.70383	-0.205442
	-19.9677	1.70883	-0.150053		-19.9793	1.70383	-0.18255		-19.9794	1.70883	-0.207929		-19.9744	1.70883	-0.113612		-19.9817	1.70883	-0.17775		-19.9764	1.70883	-0.208705		-19.9733	1.70883	-0.125195		-19.9699	1.70883	-0.205438
	-19.9674	1.71383	-0.150176		-19.9789	1.70883	-0.182602		-19.9795	1.71383	-0.208012		-19.9742	1.71383	-0.113751		-19.9824	1.71383	-0.177984		-19.9756	1.71383	-0.208748		-19.9738	1.71383	-0.12532		-19.9697	1.71383	-0.205465
	-19.967	1.71717	-0.150237		-19.9796	1.71383	-0.182634		-19.9802	1.71717	-0.208088		-19.9743	1.71717	-0.113874		-19.983	1.71717	-0.178122		-19.977	1.71717	-0.208765		-19.9739	1.71717	-0.125401		-19.97	1.71717	-0.205487
	-19.9678	1.7205	-0.150328		-19.9795	1.71717	-0.18269		-19.9799	1.7205	-0.208152		-19.9738	1.7205	-0.114013		-19.9815	1.7205	-0.178204		-19.9769	1.7205	-0.208804		-19.973	1.7205	-0.125504		-19.9702	1.7205	-0.205512
	-19.9678	1.7255	-0.150445		-19.979	1.7205	-0.182792		-19.9796	1.7255	-0.208191		-19.9745	1.7255	-0.114216		-19.9824	1.7255	-0.178232		-19.977	1.7255	-0.20884		-19.9737	1.7255	-0.12569		-19.9707	1.7255	-0.205526
	-19.9684	1.7305	-0.150583		-19.9798	1.7255	-0.18287		-19.98	1.7305	-0.208204		-19.9741	1.7305	-0.114405		-19.9816	1.7305	-0.178247		-19.9757	1.7305	-0.208877		-19.9745	1.7305	-0.125915		-19.9708	1.7305	-0.205547
	-19.9675	1.73383	-0.150673		-19.9796	1.7305	-0.182913		-19.9805	1.73383	-0.20823		-19.9743	1.73383	-0.114517		-19.9828	1.73383	-0.17831		-19.9765	1.73383	-0.208935		-19.9732	1.73383	-0.126045		-19.971	1.73383	-0.205563
	-19.9682	1.73883	-0.150855		-19.98	1.73383	-0.182991		-19.9806	1.73883	-0.208328		-19.9747	1.73883	-0.114662		-19.9823	1.73883	-0.178444		-19.9769	1.73883	-0.209004		-19.9741	1.73883	-0.126182		-19.9711	1.73883	-0.205585
	-19.968	1.74383	-0.151041		-19.98	1.73883	-0.18307		-19.9805	1.74383	-0.20845		-19.9745	1.74383	-0.114789		-19.9822	1.74383	-0.178564		-19.9777	1.74383	-0.209011		-19.9737	1.74383	-0.126299		-19.9705	1.74383	-0.205603
	-19.9685	1.74717	-0.151151		-19.9804	1.74383	-0.183091		-19.9803	1.74717	-0.208518		-19.9752	1.74717	-0.114869		-19.9813	1.74717	-0.17861		-19.977	1.74717	-0.20899		-19.9741	1.74717	-0.126371		-19.9699	1.74717	-0.205594
	-19.969	1.7505	-0.151247		-19.9801	1.74717	-0.183102		-19.9804	1.7505	-0.20858		-19.975	1.7505	-0.114968		-19.9831	1.7505	-0.178642		-19.9767	1.7505	-0.208973		-19.975	1.7505	-0.12646		-19.971	1.7505	-0.205588
	-19.9682	1.7555	-0.151376		-19.9803	1.7505	-0.18311		-19.9803	1.7555	-0.208646		-19.9751	1.7555	-0.115149		-19.9826	1.7555	-0.178718		-19.9771	1.7555	-0.209014		-19.9745	1.7555	-0.126637		-19.971	1.7555	-0.205601
	-19.9683	1.7605	-0.151491		-19.9807	1.7555	-0.183169		-19.9812	1.7605	-0.208692		-19.9762	1.7605	-0.115356		-19.9819	1.7605	-0.178844		-19.978	1.7605	-0.209074		-19.9749	1.7605	-0.126808		-19.9716	1.7605	-0.205636
	-19.9684	1.76383	-0.151548		-19.981	1.7605	-0.183216		-19.9817	1.76383	-0.208723		-19.9751	1.76383	-0.115477		-19.9834	1.76383	-0.178956		-19.9762	1.76383	-0.209108		-19.9747	1.76383	-0.126931		-19.9705	1.76383	-0.205645
	-19.968	1.76883	-0.151699		-19.9805	1.76383	-0.183289		-19.9811	1.76883	-0.208766		-19.9753	1.76883	-0.115637		-19.9824	1.76883	-0.179076		-19.9776	1.76883	-0.20915		-19.9745	1.76883	-0.127126		-19.9713	1.76883	-0.205659
	-19.9694	1.77383	-0.151904		-19.982	1.76883	-0.183326		-19.9806	1.77383	-0.208814		-19.9753	1.77383	-0.115796		-19.9827	1.77383	-0.179154		-19.9777	1.77383	-0.209181		-19.9742	1.77383	-0.12729		-19.971	1.77383	-0.205668
	-19.968	1.77717	-0.152054		-19.9803	1.77383	-0.18337		-19.9812	1.77717	-0.208867		-19.9758	1.77717	-0.115906		-19.9822	1.77717	-0.179163		-19.978	1.77717	-0.209193		-19.9752	1.77717	-0.127341		-19.9715	1.77717	-0.205659
	-19.9677	1.7805	-0.152187		-19.9813	1.77717	-0.183438		-19.9805	1.7805	-0.20891		-19.9751	1.7805	-0.116023		-19.9825	1.7805	-0.179154		-19.9775	1.7805	-0.209184		-19.975	1.7805	-0.127372		-19.9715	1.7805	-0.205664
	-19.9692	1.7855	-0.152305		-19.9806	1.7805	-0.183499		-19.981	1.7855	-0.208947		-19.9755	1.7855	-0.116176		-19.9831	1.7855	-0.179237		-19.9781	1.7855	-0.209182		-19.9758	1.7855	-0.127512		-19.9717	1.7855	-0.205667
	-19.969	1.7905	-0.152435		-19.9807	1.7855	-0.183537		-19.9818	1.7905	-0.208991		-19.9763	1.7905	-0.116354		-19.9826	1.7905	-0.179372		-19.9776	1.7905	-0.209205		-19.975	1.7905	-0.127707		-19.9717	1.7905	-0.205655
	-19.9689	1.79383	-0.152535		-19.9813	1.7905	-0.183555		-19.9807	1.79383	-0.209001		-19.9752	1.79383	-0.116475		-19.9829	1.79383	-0.179471		-19.9789	1.79383	-0.209259		-19.9755	1.79383	-0.127866		-19.9726	1.79383	-0.205633
	-19.9689	1.79717	-0.152622		-19.9805	1.79383	-0.183566		-19.9813	1.79717	-0.20902		-19.9754	1.79717	-0.116592		-19.983	1.79717	-0.179546		-19.978	1.79717	-0.209318		-19.9753	1.79717	-0.128		-19.9718	1.79717	-0.205584
	-19.9695	1.80217	-0.152772		-19.981	1.79717	-0.183575		-19.9815	1.80217	-0.209037		-19.9753	1.80217	-0.116719		-19.984	1.80217	-0.179656		-19.9788	1.80217	-0.209403		-19.9751	1.80217	-0.128151		-19.9726	1.80217	-0.205588
	-19.9695	1.80717	-0.152902		-19.9817	1.80217	-0.183541		-19.9823	1.80717	-0.209066		-19.976	1.80717	-0.116823		-19.984	1.80717	-0.179766		-19.9785	1.80717	-0.209444		-19.9757	1.80717	-0.128252		-19.9732	1.80717	-0.205618
	-19.9696	1.8105	-0.152963		-19.9822	1.80717	-0.183536		-19.9815	1.8105	-0.209125		-19.9759	1.8105	-0.11692		-19.9834	1.8105	-0.179856		-19.9789	1.8105	-0.209464		-19.9756	1.8105	-0.128305		-19.9713	1.8105	-0.205633
	-19.9697	1.8155	-0.153052		-19.9819	1.8105	-0.183587		-19.9816	1.8155	-0.209201		-19.9763	1.8155	-0.117103		-19.9839	1.8155	-0.179971		-19.9782	1.8155	-0.209443		-19.9758	1.8155	-0.128442		-19.972	1.8155	-0.205627
	-19.9692	1.8205	-0.153173		-19.983	1.8155	-0.18368		-19.9819	1.8205	-0.20922		-19.9759	1.8205	-0.117288		-19.9844	1.8205	-0.180091		-19.9785	1.8205	-0.209459		-19.9758	1.8205	-0.128605		-19.9732	1.8205	-0.205596
	-19.9699	1.82383	-0.153282		-19.9814	1.8205	-0.183737		-19.9812	1.82383	-0.209208		-19.9762	1.82383	-0.117397		-19.9832	1.82383	-0.18016		-19.9794	1.82383	-0.209481		-19.9764	1.82383	-0.128724		-19.9725	1.82383	-0.205595
	-19.9699	1.82717	-0.153391		-19.9818	1.82383	-0.183776		-19.9823	1.82717	-0.209243		-19.9765	1.82717	-0.117475		-19.9839	1.82717	-0.180229		-19.9794	1.82717	-0.209512		-19.9759	1.82717	-0.128816		-19.9731	1.82717	-0.2056
	-19.9702	1.83217	-0.153568		-19.9817	1.82717	-0.183838		-19.9822	1.83217	-0.209347		-19.9762	1.83217	-0.11762		-19.9837	1.83217	-0.180315		-19.9789	1.83217	-0.209563		-19.976	1.83217	-0.128898		-19.9725	1.83217	-0.205623
	-19.9699	1.83717	-0.153752		-19.9825	1.83217	-0.183922		-19.9807	1.83717	-0.209475		-19.9764	1.83717	-0.117778		-19.9848	1.83717	-0.180416		-19.9786	1.83717	-0.209611		-19.9756	1.83717	-0.12897		-19.9726	1.83717	-0.205638
	-19.97	1.8405	-0.153829		-19.981	1.83717	-0.183996		-19.9824	1.8405	-0.209518		-19.9766	1.8405	-0.117904		-19.9829	1.8405	-0.180453		-19.979	1.8405	-0.209647		-19.9771	1.8405	-0.12905		-19.972	1.8405	-0.205621
	-19.9701	1.8455	-0.15388		-19.9817	1.8405	-0.184019		-19.9821	1.8455	-0.209561		-19.9776	1.8455	-0.11809		-19.9838	1.8455	-0.180508		-19.9793	1.8455	-0.209685		-19.9759	1.8455	-0.129196		-19.9728	1.8455	-0.205614
	-19.9701	1.8505	-0.153972		-19.9829	1.8455	-0.183989		-19.9825	1.8505	-0.209551		-19.9777	1.8505	-0.118266		-19.9834	1.8505	-0.180524		-19.9776	1.8505	-0.209752		-19.9769	1.8505	-0.129303		-19.9733	1.8505	-0.205612
	-19.9697	1.85383	-0.154073		-19.9832	1.8505	-0.183985		-19.9824	1.85383	-0.209519		-19.9774	1.85383	-0.118373		-19.9845	1.85383	-0.180567		-19.979	1.85383	-0.209804		-19.9766	1.85383	-0.129393		-19.973	1.85383	-0.205595
	-19.9711	1.85717	-0.154156		-19.9822	1.85383	-0.183996		-19.9811	1.85717	-0.209502		-19.9771	1.85717	-0.118506		-19.9832	1.85717	-0.180658		-19.979	1.85717	-0.20985		-19.977	1.85717	-0.129502		-19.9736	1.85717	-0.205542
	-19.9705	1.86217	-0.154256		-19.9821	1.85717	-0.18409		-19.9833	1.86217	-0.209531		-19.9775	1.86217	-0.118654		-19.9842	1.86217	-0.180788		-19.9794	1.86217	-0.209885		-19.9763	1.86217	-0.129668		-19.973	1.86217	-0.205461
	-19.9707	1.86717	-0.154372		-19.9823	1.86217	-0.184159		-19.9832	1.86717	-0.209604		-19.9778	1.86717	-0.118727		-19.9837	1.86717	-0.180876		-19.9798	1.86717	-0.209922		-19.9761	1.86717	-0.129814		-19.9734	1.86717	-0.205449
	-19.9707	1.8705	-0.154467		-19.9828	1.86717	-0.184205		-19.983	1.8705	-0.209663		-19.9776	1.8705	-0.118771		-19.9854	1.8705	-0.18092		-19.9796	1.8705	-0.209944		-19.977	1.8705	-0.129866		-19.9729	1.8705	-0.205469
	-19.9705	1.87383	-0.154569		-19.9824	1.8705	-0.184236		-19.983	1.87383	-0.209713		-19.9774	1.87383	-0.118845		-19.984	1.87383	-0.180967		-19.9792	1.87383	-0.209964		-19.9755	1.87383	-0.129925		-19.9744	1.87383	-0.205501
	-19.9712	1.87883	-0.154716		-19.9829	1.87383	-0.184258		-19.9828	1.87883	-0.209743		-19.977	1.87883	-0.119023		-19.9843	1.87883	-0.181059		-19.9795	1.87883	-0.209981		-19.9764	1.87883	-0.130008		-19.9741	1.87883	-0.205521
	-19.9699	1.88383	-0.154835		-19.9818	1.87883	-0.184294		-19.9831	1.88383	-0.209793		-19.9776	1.88383	-0.119193		-19.984	1.88383	-0.181109		-19.9791	1.88383	-0.210018		-19.975	1.88383	-0.130135		-19.9745	1.88383	-0.205582
	-19.971	1.88717	-0.154882		-19.9832	1.88383	-0.184304		-19.9824	1.88717	-0.20978		-19.9778	1.88717	-0.119244		-19.985	1.88717	-0.181158		-19.9794	1.88717	-0.210031		-19.9773	1.88717	-0.130222		-19.9741	1.88717	-0.205585
	-19.9714	1.89217	-0.154959		-19.9828	1.88717	-0.184326		-19.983	1.89217	-0.209741		-19.9779	1.89217	-0.119329		-19.9851	1.89217	-0.181259		-19.9804	1.89217	-0.210045		-19.977	1.89217	-0.130362		-19.9744	1.89217	-0.205546
	-19.9705	1.89717	-0.15507		-19.9836	1.89217	-0.184394		-19.9838	1.89717	-0.209726		-19.9776	1.89717	-0.119442		-19.9847	1.89717	-0.181382		-19.9797	1.89717	-0.210071		-19.9775	1.89717	-0.130493		-19.9749	1.89717	-0.205497
	-19.9706	1.9005	-0.155155		-19.9823	1.89717	-0.184486		-19.9837	1.9005	-0.209752		-19.978	1.9005	-0.119538		-19.9835	1.9005	-0.181437		-19.9797	1.9005	-0.210068		-19.9772	1.9005	-0.130577		-19.9742	1.9005	-0.205464
	-19.9711	1.90383	-0.155241		-19.9833	1.9005	-0.18457		-19.9834	1.90383	-0.209764		-19.9781	1.90383	-0.119642		-19.9845	1.90383	-0.181511		-19.9795	1.90383	-0.210058		-19.977	1.90383	-0.130638		-19.9744	1.90383	-0.205465
	-19.9715	1.90883	-0.15535		-19.983	1.90383	-0.184609		-19.9835	1.90883	-0.209766		-19.9786	1.90883	-0.119714		-19.985	1.90883	-0.181594		-19.9806	1.90883	-0.210054		-19.9768	1.90883	-0.130719		-19.975	1.90883	-0.205487
	-19.9716	1.91383	-0.155472		-19.9836	1.90883	-0.184606		-19.9832	1.91383	-0.209809		-19.9782	1.91383	-0.119767		-19.9853	1.91383	-0.181661		-19.9803	1.91383	-0.210115		-19.9775	1.91383	-0.1308		-19.974	1.91383	-0.205479
	-19.9716	1.91717	-0.155526		-19.9837	1.91383	-0.184612		-19.9841	1.91717	-0.209854		-19.9796	1.91717	-0.119818		-19.985	1.91717	-0.181738		-19.9803	1.91717	-0.210168		-19.9773	1.91717	-0.130865		-19.9741	1.91717	-0.205459
	-19.9717	1.92217	-0.155628		-19.9837	1.91717	-0.184626		-19.9833	1.92217	-0.209921		-19.979	1.92217	-0.119969		-19.9848	1.92217	-0.181813		-19.9802	1.92217	-0.210166		-19.9778	1.92217	-0.130996		-19.9754	1.92217	-0.205394
	-19.9726	1.92717	-0.15573		-19.9842	1.92217	-0.184686		-19.9833	1.92717	-0.209942		-19.9786	1.92717	-0.12016		-19.9844	1.92717	-0.181863		-19.9812	1.92717	-0.210131		-19.9779	1.92717	-0.131178		-19.9759	1.92717	-0.205332
	-19.9724	1.9305	-0.155777		-19.9837	1.92717	-0.184724		-19.9841	1.9305	-0.209963		-19.9795	1.9305	-0.120267		-19.984	1.9305	-0.181906		-19.9804	1.9305	-0.210163		-19.9783	1.9305	-0.131313		-19.9752	1.9305	-0.205304
	-19.9721	1.93383	-0.155815		-19.9833	1.9305	-0.184775		-19.9838	1.93383	-0.210021		-19.9796	1.93383	-0.120337		-19.9853	1.93383	-0.181947		-19.9812	1.93383	-0.210235		-19.9777	1.93383	-0.131423		-19.9747	1.93383	-0.205289
	-19.9721	1.93883	-0.155871		-19.9833	1.93383	-0.184819		-19.9838	1.93883	-0.210118		-19.9788	1.93883	-0.12047		-19.985	1.93883	-0.182013		-19.9802	1.93883	-0.210333		-19.9775	1.93883	-0.131539		-19.9745	1.93883	-0.205321
	-19.9727	1.94383	-0.156021		-19.9826	1.93883	-0.184836		-19.9839	1.94383	-0.210153		-19.9789	1.94383	-0.120584		-19.9852	1.94383	-0.182046		-19.9802	1.94383	-0.210328		-19.9774	1.94383	-0.131634		-19.9746	1.94383	-0.205347
	-19.9715	1.94717	-0.156117		-19.9839	1.94383	-0.18487		-19.9849	1.94717	-0.210175		-19.9796	1.94717	-0.120661		-19.9857	1.94717	-0.182069		-19.9799	1.94717	-0.210313		-19.9783	1.94717	-0.131693		-19.976	1.94717	-0.205341
	-19.9719	1.9505	-0.156197		-19.9835	1.94717	-0.184913		-19.9845	1.9505	-0.210173		-19.9796	1.9505	-0.120719		-19.9856	1.9505	-0.182112		-19.9801	1.9505	-0.210325		-19.9782	1.9505	-0.131763		-19.9762	1.9505	-0.205341
	-19.9728	1.9555	-0.15628		-19.9839	1.9505	-0.184987		-19.9836	1.9555	-0.210187		-19.9794	1.9555	-0.120774		-19.9859	1.9555	-0.182214		-19.9802	1.9555	-0.210356		-19.9784	1.9555	-0.131885		-19.9752	1.9555	-0.205311
	-19.9724	1.9605	-0.156334		-19.9834	1.9555	-0.185056		-19.9852	1.9605	-0.210125		-19.9803	1.9605	-0.120852		-19.9861	1.9605	-0.182341		-19.981	1.9605	-0.210412		-19.9785	1.9605	-0.132032		-19.9759	1.9605	-0.205291
	-19.9725	1.96383	-0.156387		-19.9836	1.9605	-0.185088		-19.9842	1.96383	-0.210099		-19.9806	1.96383	-0.120916		-19.9865	1.96383	-0.182385		-19.9797	1.96383	-0.210441		-19.9786	1.96383	-0.132108		-19.9751	1.96383	-0.205251
	-19.9725	1.96883	-0.156447		-19.9843	1.96383	-0.185134		-19.9847	1.96883	-0.210155		-19.9805	1.96883	-0.121016		-19.9867	1.96883	-0.182407		-19.981	1.96883	-0.210452		-19.9788	1.96883	-0.13216		-19.9753	1.96883	-0.20519
	-19.9727	1.97383	-0.156567		-19.9839	1.96883	-0.185206		-19.9848	1.97383	-0.210266		-19.98	1.97383	-0.121127		-19.9866	1.97383	-0.182457		-19.9802	1.97383	-0.210441		-19.9791	1.97383	-0.132235		-19.9771	1.97383	-0.205129
	-19.9726	1.97717	-0.156658		-19.9836	1.97383	-0.185252		-19.984	1.97717	-0.210354		-19.98	1.97717	-0.121198		-19.9875	1.97717	-0.182501		-19.9812	1.97717	-0.210419		-19.9792	1.97717	-0.132294		-19.9764	1.97717	-0.205131
	-19.9726	1.9805	-0.156759		-19.9846	1.97717	-0.185289		-19.9838	1.9805	-0.210405		-19.9804	1.9805	-0.121292		-19.987	1.9805	-0.182512		-19.9811	1.9805	-0.210419		-19.9781	1.9805	-0.132374		-19.9767	1.9805	-0.205136
	-19.9727	1.9855	-0.156871		-19.9839	1.9805	-0.185296		-19.9846	1.9855	-0.210435		-19.9801	1.9855	-0.121442		-19.9871	1.9855	-0.182509		-19.9813	1.9855	-0.21044		-19.9788	1.9855	-0.132514		-19.9766	1.9855	-0.205136
	-19.9734	1.9905	-0.156969		-19.9851	1.9855	-0.185331		-19.9851	1.9905	-0.210476		-19.9801	1.9905	-0.121558		-19.987	1.9905	-0.18255		-19.9813	1.9905	-0.210412		-19.9792	1.9905	-0.132685		-19.9757	1.9905	-0.205117
	-19.9731	1.99383	-0.157032		-19.985	1.9905	-0.185391		-19.9845	1.99383	-0.210477		-19.9813	1.99383	-0.121609		-19.9875	1.99383	-0.182578		-19.9811	1.99383	-0.210372		-19.9788	1.99383	-0.132786		-19.9771	1.99383	-0.205119
	-19.9738	1.99883	-0.157081		-19.9841	1.99383	-0.185473		-19.9835	1.99883	-0.210488		-19.9805	1.99883	-0.121683		-19.9867	1.99883	-0.182608		-19.9823	1.99883	-0.210349		-19.9778	1.99883	-0.132871		-19.9769	1.99883	-0.205171
	-19.9749	2.00383	-0.157165		-19.9853	1.99883	-0.185512		-19.9843	2.00383	-0.210486		-19.9794	2.00383	-0.121777		-19.9864	2.00383	-0.182579		-19.9818	2.00383	-0.210379		-19.9794	2.00383	-0.132934		-19.9762	2.00383	-0.205215
	-19.9742	2.00717	-0.157249		-19.9846	2.00383	-0.185495		-19.9844	2.00717	-0.210505		-19.981	2.00717	-0.121847		-19.9868	2.00717	-0.182599		-19.9817	2.00717	-0.210381		-19.9786	2.00717	-0.133004		-19.9765	2.00717	-0.2052
	-19.9744	2.0105	-0.157335		-19.9849	2.00717	-0.18548		-19.984	2.0105	-0.210553		-19.98	2.0105	-0.121918		-19.9871	2.0105	-0.182627		-19.9819	2.0105	-0.210373		-19.9794	2.0105	-0.133087		-19.9762	2.0105	-0.205178
	-19.9734	2.0155	-0.157439		-19.9855	2.0105	-0.185492		-19.9849	2.0155	-0.210591		-19.9805	2.0155	-0.122016		-19.9869	2.0155	-0.182687		-19.9816	2.0155	-0.210395		-19.9789	2.0155	-0.13321		-19.9768	2.0155	-0.205181
	-19.974	2.0205	-0.157528		-19.9852	2.0155	-0.185567		-19.9852	2.0205	-0.210629		-19.9816	2.0205	-0.122126		-19.9874	2.0205	-0.182756		-19.9822	2.0205	-0.210435		-19.9797	2.0205	-0.133297		-19.9771	2.0205	-0.205205
	-19.9737	2.02383	-0.157626		-19.9851	2.0205	-0.185605		-19.9855	2.02383	-0.210676		-19.9813	2.02383	-0.122191		-19.9872	2.02383	-0.182803		-19.9823	2.02383	-0.210472		-19.9798	2.02383	-0.133371		-19.9764	2.02383	-0.205196
	-19.974	2.02717	-0.157721		-19.9864	2.02383	-0.185594		-19.9849	2.02717	-0.21073		-19.981	2.02717	-0.122296		-19.9871	2.02717	-0.182832		-19.9817	2.02717	-0.210467		-19.98	2.02717	-0.133428		-19.9777	2.02717	-0.205183
	-19.9732	2.03217	-0.157828		-19.9855	2.02717	-0.185555		-19.9852	2.03217	-0.210794		-19.9807	2.03217	-0.122443		-19.9869	2.03217	-0.18285		-19.9825	2.03217	-0.210396		-19.9796	2.03217	-0.133527		-19.9762	2.03217	-0.205168
	-19.9731	2.03717	-0.157864		-19.9855	2.03217	-0.185561		-19.9847	2.03717	-0.210832		-19.9814	2.03717	-0.122549		-19.9877	2.03717	-0.182925		-19.9823	2.03717	-0.210353		-19.9794	2.03717	-0.133632		-19.9768	2.03717	-0.205168
	-19.9739	2.0405	-0.157908		-19.9857	2.03717	-0.185596		-19.9863	2.0405	-0.210844		-19.9815	2.0405	-0.12261		-19.9868	2.0405	-0.182992		-19.9819	2.0405	-0.210359		-19.9795	2.0405	-0.133747		-19.9766	2.0405	-0.205187
	-19.9735	2.0455	-0.158024		-19.9852	2.0405	-0.185629		-19.9851	2.0455	-0.210886		-19.9813	2.0455	-0.122746		-19.9867	2.0455	-0.183037		-19.9819	2.0455	-0.210411		-19.9791	2.0455	-0.133904		-19.9773	2.0455	-0.205166
	-19.9751	2.0505	-0.158137		-19.9845	2.0455	-0.185648		-19.9856	2.0505	-0.210958		-19.981	2.0505	-0.122921		-19.9872	2.0505	-0.183029		-19.9816	2.0505	-0.21044		-19.9794	2.0505	-0.134007		-19.977	2.0505	-0.205135
	-19.9758	2.05383	-0.158201		-19.9854	2.0505	-0.18565		-19.986	2.05383	-0.210998		-19.9814	2.05383	-0.123019		-19.9872	2.05383	-0.183025		-19.9817	2.05383	-0.210424		-19.9798	2.05383	-0.134042		-19.9783	2.05383	-0.205092
	-19.974	2.05717	-0.158286		-19.9856	2.05383	-0.185639		-19.9855	2.05717	-0.211022		-19.9819	2.05717	-0.1231		-19.9875	2.05717	-0.183057		-19.9827	2.05717	-0.210384		-19.979	2.05717	-0.13408		-19.9768	2.05717	-0.20508
	-19.9741	2.06217	-0.158431		-19.9863	2.05717	-0.18569		-19.9865	2.06217	-0.211019		-19.9807	2.06217	-0.123224		-19.9878	2.06217	-0.183098		-19.983	2.06217	-0.21035		-19.9799	2.06217	-0.134139		-19.9778	2.06217	-0.205037
	-19.9734	2.06717	-0.15855		-19.9852	2.06217	-0.185778		-19.9862	2.06717	-0.211007		-19.9824	2.06717	-0.123329		-19.9878	2.06717	-0.183121		-19.9834	2.06717	-0.210339		-19.979	2.06717	-0.134214		-19.9778	2.06717	-0.205015
	-19.9752	2.0705	-0.158627		-19.9862	2.06717	-0.18586		-19.9861	2.0705	-0.211042		-19.9816	2.0705	-0.123402		-19.9882	2.0705	-0.18313		-19.9832	2.0705	-0.210344		-19.9805	2.0705	-0.13428		-19.9779	2.0705	-0.204983
	-19.9751	2.0755	-0.158741		-19.9859	2.0705	-0.185943		-19.9864	2.0755	-0.21112		-19.9817	2.0755	-0.123533		-19.9886	2.0755	-0.183149		-19.9831	2.0755	-0.210374		-19.9797	2.0755	-0.134346		-19.9784	2.0755	-0.204982
	-19.9751	2.0805	-0.158843		-19.9855	2.0755	-0.185973		-19.9855	2.0805	-0.211188		-19.9805	2.0805	-0.123639		-19.988	2.0805	-0.183199		-19.9836	2.0805	-0.210404		-19.9801	2.0805	-0.134406		-19.9778	2.0805	-0.20498
	-19.9758	2.08383	-0.158885		-19.9855	2.0805	-0.185977		-19.9857	2.08383	-0.211216		-19.9812	2.08383	-0.123703		-19.9877	2.08383	-0.183256		-19.9847	2.08383	-0.210432		-19.9797	2.08383	-0.134476		-19.9777	2.08383	-0.204969
	-19.9748	2.08717	-0.158942		-19.9861	2.08383	-0.185972		-19.9858	2.08717	-0.21124		-19.9821	2.08717	-0.123757		-19.9876	2.08717	-0.183293		-19.9835	2.08717	-0.210461		-19.9806	2.08717	-0.134561		-19.978	2.08717	-0.204983
	-19.975	2.09217	-0.159093		-19.9861	2.08717	-0.185981		-19.9853	2.09217	-0.211231		-19.9819	2.09217	-0.123875		-19.9873	2.09217	-0.183334		-19.9833	2.09217	-0.210491		-19.9802	2.09217	-0.134696		-19.9785	2.09217	-0.20498
	-19.9739	2.09717	-0.15922		-19.9859	2.09217	-0.186016		-19.9854	2.09717	-0.211251		-19.9827	2.09717	-0.124045		-19.9875	2.09717	-0.183345		-19.9837	2.09717	-0.210501		-19.9808	2.09717	-0.134807		-19.9788	2.09717	-0.204972
	-19.9749	2.1005	-0.159311		-19.9862	2.09717	-0.186048		-19.9856	2.1005	-0.211251		-19.9827	2.1005	-0.124157		-19.9873	2.1005	-0.183376		-19.984	2.1005	-0.210505		-19.9798	2.1005	-0.134855		-19.9786	2.1005	-0.204961
	-19.9751	2.10383	-0.159357		-19.9861	2.1005	-0.186084		-19.9864	2.10383	-0.211263		-19.9818	2.10383	-0.12425		-19.9883	2.10383	-0.183457		-19.9836	2.10383	-0.210504		-19.9804	2.10383	-0.134899		-19.9786	2.10383	-0.204937
	-19.9753	2.10883	-0.159435		-19.9868	2.10383	-0.186188		-19.9868	2.10883	-0.211276		-19.9826	2.10883	-0.124345		-19.9875	2.10883	-0.183544		-19.9839	2.10883	-0.210495		-19.9804	2.10883	-0.134979		-19.9784	2.10883	-0.20492
	-19.975	2.11383	-0.159507		-19.9861	2.10883	-0.186233		-19.9859	2.11383	-0.211281		-19.9819	2.11383	-0.124402		-19.9878	2.11383	-0.183584		-19.9836	2.11383	-0.210457		-19.9818	2.11383	-0.135093		-19.9781	2.11383	-0.204901
	-19.9748	2.11717	-0.159543		-19.9868	2.11383	-0.186223		-19.987	2.11717	-0.211307		-19.9835	2.11717	-0.124464		-19.9881	2.11717	-0.183579		-19.983	2.11717	-0.210419		-19.9809	2.11717	-0.135182		-19.9784	2.11717	-0.204875
	-19.9755	2.12217	-0.159601		-19.9871	2.11717	-0.18621		-19.9871	2.12217	-0.211361		-19.983	2.12217	-0.124603		-19.989	2.12217	-0.183554		-19.9833	2.12217	-0.21039		-19.981	2.12217	-0.135281		-19.9791	2.12217	-0.204849
	-19.976	2.12717	-0.159703		-19.9871	2.12217	-0.186211		-19.987	2.12717	-0.21145		-19.9831	2.12717	-0.124793		-19.9892	2.12717	-0.183586		-19.9837	2.12717	-0.210387		-19.9818	2.12717	-0.135368		-19.9785	2.12717	-0.204798
	-19.9758	2.1305	-0.159787		-19.9863	2.12717	-0.186257		-19.9867	2.1305	-0.211501		-19.9815	2.1305	-0.124905		-19.9888	2.1305	-0.183623		-19.9835	2.1305	-0.210416		-19.9814	2.1305	-0.135427		-19.979	2.1305	-0.204792
	-19.9755	2.13383	-0.159854		-19.9869	2.1305	-0.186265		-19.9858	2.13383	-0.21154		-19.9826	2.13383	-0.124987		-19.9888	2.13383	-0.183656		-19.9836	2.13383	-0.210407		-19.9812	2.13383	-0.135489		-19.9787	2.13383	-0.204789
	-19.9762	2.13883	-0.159887		-19.9873	2.13383	-0.186257		-19.986	2.13883	-0.21156		-19.983	2.13883	-0.125027		-19.9894	2.13883	-0.183735		-19.9838	2.13883	-0.210394		-19.9814	2.13883	-0.135565		-19.9791	2.13883	-0.20477
	-19.9763	2.14383	-0.159937		-19.9877	2.13883	-0.186302		-19.9876	2.14383	-0.211558		-19.9832	2.14383	-0.125051		-19.9882	2.14383	-0.183834		-19.9846	2.14383	-0.2104		-19.982	2.14383	-0.135662		-19.9786	2.14383	-0.204775
	-19.9758	2.14717	-0.160026		-19.9868	2.14383	-0.18634		-19.9864	2.14717	-0.211571		-19.9842	2.14717	-0.125094		-19.9891	2.14717	-0.18388		-19.9836	2.14717	-0.210445		-19.9805	2.14717	-0.135714		-19.9786	2.14717	-0.204782
	-19.9755	2.1505	-0.160105		-19.9873	2.14717	-0.186384		-19.9865	2.1505	-0.211586		-19.9831	2.1505	-0.125167		-19.9884	2.1505	-0.183866		-19.9838	2.1505	-0.210499		-19.981	2.1505	-0.135769		-19.9794	2.1505	-0.204796
	-19.9762	2.1555	-0.160197		-19.9871	2.1505	-0.186411		-19.987	2.1555	-0.211635		-19.983	2.1555	-0.125313		-19.989	2.1555	-0.183839		-19.9843	2.1555	-0.210562		-19.9814	2.1555	-0.135894		-19.9785	2.1555	-0.204777
	-19.977	2.1605	-0.16023		-19.9867	2.1555	-0.186399		-19.9875	2.1605	-0.211678		-19.984	2.1605	-0.125444		-19.9907	2.1605	-0.183863		-19.9834	2.1605	-0.21053		-19.9816	2.1605	-0.136001		-19.9796	2.1605	-0.204721
	-19.9759	2.16383	-0.160253		-19.9879	2.1605	-0.186431		-19.9866	2.16383	-0.21171		-19.983	2.16383	-0.125512		-19.9898	2.16383	-0.183927		-19.9842	2.16383	-0.210485		-19.9813	2.16383	-0.13608		-19.9793	2.16383	-0.204681
	-19.9756	2.16883	-0.160353		-19.9876	2.16383	-0.186491		-19.9871	2.16883	-0.211765		-19.9838	2.16883	-0.125644		-19.9891	2.16883	-0.183989		-19.9849	2.16883	-0.210497		-19.9818	2.16883	-0.136189		-19.979	2.16883	-0.204603
	-19.9754	2.17383	-0.160441		-19.9875	2.16883	-0.186584		-19.9876	2.17383	-0.211837		-19.9838	2.17383	-0.12578		-19.9891	2.17383	-0.184007		-19.9847	2.17383	-0.210564		-19.981	2.17383	-0.136311		-19.9803	2.17383	-0.204528
	-19.9766	2.17717	-0.160511		-19.987	2.17383	-0.186612		-19.9864	2.17717	-0.21185		-19.9831	2.17717	-0.125843		-19.9892	2.17717	-0.184033		-19.9845	2.17717	-0.210589		-19.9816	2.17717	-0.136325		-19.9801	2.17717	-0.204496
	-19.9756	2.1805	-0.160544		-19.9872	2.17717	-0.186601		-19.9873	2.1805	-0.211812		-19.9847	2.1805	-0.125889		-19.9894	2.1805	-0.184055		-19.9849	2.1805	-0.210562		-19.9816	2.1805	-0.136347		-19.9797	2.1805	-0.20449
	-19.9762	2.1855	-0.160527		-19.9875	2.1805	-0.186604		-19.9882	2.1855	-0.211793		-19.984	2.1855	-0.126008		-19.9891	2.1855	-0.184097		-19.9851	2.1855	-0.2105		-19.9821	2.1855	-0.136416		-19.98	2.1855	-0.204494
	-19.9769	2.1905	-0.160527		-19.9877	2.1855	-0.186609		-19.9868	2.1905	-0.211834		-19.9836	2.1905	-0.126169		-19.9892	2.1905	-0.184097		-19.9844	2.1905	-0.21048		-19.9822	2.1905	-0.136522		-19.9797	2.1905	-0.204491
	-19.9773	2.19383	-0.160599		-19.9872	2.1905	-0.186631		-19.9882	2.19383	-0.211845		-19.9838	2.19383	-0.126277		-19.9894	2.19383	-0.18407		-19.9855	2.19383	-0.210477		-19.9814	2.19383	-0.136595		-19.9803	2.19383	-0.204481
	-19.9773	2.19883	-0.16076		-19.9878	2.19383	-0.186679		-19.9886	2.19883	-0.211857		-19.984	2.19883	-0.126397		-19.9897	2.19883	-0.184066		-19.9856	2.19883	-0.210491		-19.982	2.19883	-0.13671		-19.9798	2.19883	-0.20448
	-19.9764	2.20383	-0.160855		-19.9879	2.19883	-0.186759		-19.987	2.20383	-0.211916		-19.9844	2.20383	-0.126496		-19.9897	2.20383	-0.184142		-19.9844	2.20383	-0.210539		-19.982	2.20383	-0.136789		-19.9802	2.20383	-0.204477
	-19.9779	2.20717	-0.160899		-19.9868	2.20383	-0.186779		-19.9874	2.20717	-0.211979		-19.985	2.20717	-0.126561		-19.9897	2.20717	-0.184194		-19.9853	2.20717	-0.21055		-19.9823	2.20717	-0.136813		-19.9809	2.20717	-0.204488
	-19.9787	2.2105	-0.160989		-19.9882	2.20717	-0.18675		-19.9868	2.2105	-0.212005		-19.9843	2.2105	-0.126643		-19.9891	2.2105	-0.184247		-19.985	2.2105	-0.210547		-19.9837	2.2105	-0.136846		-19.9808	2.2105	-0.204498
	-19.9772	2.2155	-0.161142		-19.988	2.2105	-0.186683		-19.9877	2.2155	-0.212034		-19.9838	2.2155	-0.126753		-19.9904	2.2155	-0.184297		-19.9853	2.2155	-0.210535		-19.9824	2.2155	-0.136934		-19.9811	2.2155	-0.2045
	-19.9778	2.2205	-0.161247		-19.9883	2.2155	-0.186679		-19.9875	2.2205	-0.212076		-19.9843	2.2205	-0.126856		-19.9901	2.2205	-0.184324		-19.9844	2.2205	-0.210531		-19.9829	2.2205	-0.137068		-19.9797	2.2205	-0.204492
	-19.9768	2.22383	-0.161278		-19.9887	2.2205	-0.186709		-19.9878	2.22383	-0.212109		-19.9832	2.22383	-0.126901		-19.9905	2.22383	-0.184324		-19.9852	2.22383	-0.210539		-19.9818	2.22383	-0.137108		-19.9805	2.22383	-0.204443
	-19.9783	2.22717	-0.161311		-19.9885	2.22383	-0.186739		-19.987	2.22717	-0.212154		-19.9844	2.22717	-0.12696		-19.9904	2.22717	-0.184307		-19.9845	2.22717	-0.210552		-19.9822	2.22717	-0.137153		-19.9798	2.22717	-0.204395
	-19.9777	2.23217	-0.161391		-19.9885	2.22717	-0.18674		-19.9874	2.23217	-0.212211		-19.9842	2.23217	-0.127062		-19.99	2.23217	-0.184317		-19.9855	2.23217	-0.210513		-19.9818	2.23217	-0.137162		-19.9808	2.23217	-0.204343
	-19.9772	2.23717	-0.161503		-19.9891	2.23217	-0.186811		-19.9883	2.23717	-0.212214		-19.9848	2.23717	-0.127197		-19.9904	2.23717	-0.184371		-19.9855	2.23717	-0.210464		-19.9823	2.23717	-0.137209		-19.9809	2.23717	-0.20432
	-19.9773	2.2405	-0.161542		-19.9891	2.23717	-0.186889		-19.9878	2.2405	-0.212217		-19.9844	2.2405	-0.127274		-19.9897	2.2405	-0.18442		-19.9859	2.2405	-0.210456		-19.9828	2.2405	-0.137247		-19.9808	2.2405	-0.204305
	-19.9775	2.2455	-0.161561		-19.9881	2.2405	-0.186969		-19.9884	2.2455	-0.212226		-19.9849	2.2455	-0.127414		-19.9905	2.2455	-0.184456		-19.9857	2.2455	-0.210467		-19.9825	2.2455	-0.137329		-19.981	2.2455	-0.204276
	-19.9774	2.2505	-0.161581		-19.9888	2.2455	-0.186946		-19.9884	2.2505	-0.21229		-19.9847	2.2505	-0.127496		-19.9905	2.2505	-0.184521		-19.9858	2.2505	-0.210476		-19.9828	2.2505	-0.137397		-19.9808	2.2505	-0.204286
	-19.9764	2.25383	-0.161642		-19.9886	2.2505	-0.186913		-19.9887	2.25383	-0.212362		-19.9843	2.25383	-0.127545		-19.9903	2.25383	-0.184557		-19.9862	2.25383	-0.210488		-19.9824	2.25383	-0.137444		-19.9809	2.25383	-0.204257
	-19.9779	2.25717	-0.161751		-19.9889	2.25383	-0.186931		-19.9889	2.25717	-0.212383		-19.9858	2.25717	-0.127617		-19.9903	2.25717	-0.184581		-19.9862	2.25717	-0.21052		-19.9834	2.25717	-0.137519		-19.9814	2.25717	-0.204236
	-19.9766	2.26217	-0.161864		-19.9883	2.25717	-0.186988		-19.9888	2.26217	-0.212368		-19.9854	2.26217	-0.127785		-19.9906	2.26217	-0.18462		-19.9858	2.26217	-0.21055		-19.9825	2.26217	-0.137676		-19.9812	2.26217	-0.204235
	-19.9788	2.26717	-0.161931		-19.9888	2.26217	-0.187022		-19.9892	2.26717	-0.212364		-19.9855	2.26717	-0.127918		-19.9899	2.26717	-0.184614		-19.9874	2.26717	-0.210524		-19.9823	2.26717	-0.137774		-19.9822	2.26717	-0.204243
	-19.9783	2.2705	-0.161935		-19.9884	2.26717	-0.187008		-19.989	2.2705	-0.212397		-19.9861	2.2705	-0.127924		-19.991	2.2705	-0.184602		-19.9856	2.2705	-0.210483		-19.9838	2.2705	-0.137819		-19.9814	2.2705	-0.204256
	-19.9781	2.2755	-0.161956		-19.9885	2.2705	-0.187014		-19.989	2.2755	-0.212442		-19.9849	2.2755	-0.127974		-19.9909	2.2755	-0.184584		-19.9863	2.2755	-0.210448		-19.9825	2.2755	-0.137861		-19.9812	2.2755	-0.204226
	-19.9784	2.2805	-0.162011		-19.9885	2.2755	-0.187051		-19.99	2.2805	-0.212404		-19.9847	2.2805	-0.128076		-19.992	2.2805	-0.184647		-19.9869	2.2805	-0.210425		-19.9838	2.2805	-0.137902		-19.981	2.2805	-0.204164
	-19.9779	2.28383	-0.162102		-19.9885	2.2805	-0.187096		-19.9892	2.28383	-0.212387		-19.9857	2.28383	-0.128151		-19.9903	2.28383	-0.184675		-19.9863	2.28383	-0.210426		-19.9828	2.28383	-0.137939		-19.9805	2.28383	-0.204135
	-19.9787	2.28717	-0.162207		-19.9887	2.28383	-0.187117		-19.9898	2.28717	-0.212419		-19.9853	2.28717	-0.128186		-19.9905	2.28717	-0.184654		-19.9859	2.28717	-0.210418		-19.9838	2.28717	-0.137978		-19.9821	2.28717	-0.204098
	-19.9785	2.29217	-0.162317		-19.9892	2.28717	-0.187121		-19.9893	2.29217	-0.212451		-19.9854	2.29217	-0.128242		-19.9916	2.29217	-0.184608		-19.986	2.29217	-0.210416		-19.9834	2.29217	-0.138053		-19.9824	2.29217	-0.204049
	-19.9785	2.29717	-0.162396		-19.9898	2.29217	-0.187136		-19.9897	2.29717	-0.212471		-19.9856	2.29717	-0.128325		-19.9917	2.29717	-0.184616		-19.9867	2.29717	-0.210421		-19.9833	2.29717	-0.138141		-19.9815	2.29717	-0.204031
	-19.9788	2.3005	-0.162442		-19.989	2.29717	-0.187172		-19.9884	2.3005	-0.212421		-19.9857	2.3005	-0.128395		-19.9912	2.3005	-0.184655		-19.9859	2.3005	-0.210441		-19.9832	2.3005	-0.138167		-19.9827	2.3005	-0.204039
	-19.9786	2.30383	-0.162504		-19.9887	2.3005	-0.187242		-19.9893	2.30383	-0.212409		-19.9866	2.30383	-0.12846		-19.9914	2.30383	-0.184693		-19.9866	2.30383	-0.210471		-19.9833	2.30383	-0.138204		-19.982	2.30383	-0.204075
	-19.9794	2.30883	-0.162577		-19.9887	2.30383	-0.187269		-19.9895	2.30883	-0.212478		-19.9852	2.30883	-0.128622		-19.9919	2.30883	-0.184744		-19.9858	2.30883	-0.210473		-19.9827	2.30883	-0.138265		-19.9828	2.30883	-0.204128
	-19.9784	2.31383	-0.162648		-19.9898	2.30883	-0.187243		-19.9901	2.31383	-0.212532		-19.985	2.31383	-0.128731		-19.9914	2.31383	-0.184804		-19.9863	2.31383	-0.210411		-19.9836	2.31383	-0.138336		-19.9825	2.31383	-0.20412
	-19.9783	2.31717	-0.162693		-19.9891	2.31383	-0.187228		-19.9891	2.31717	-0.212548		-19.9852	2.31717	-0.128781		-19.9924	2.31717	-0.184825		-19.9872	2.31717	-0.210379		-19.9842	2.31717	-0.138368		-19.9818	2.31717	-0.204101
	-19.9784	2.32217	-0.162735		-19.9895	2.31717	-0.187267		-19.9889	2.32217	-0.212523		-19.9862	2.32217	-0.128885		-19.9918	2.32217	-0.184831		-19.9874	2.32217	-0.210386		-19.9838	2.32217	-0.138416		-19.9819	2.32217	-0.20403
	-19.9792	2.32717	-0.162743		-19.989	2.32217	-0.187365		-19.99	2.32717	-0.212493		-19.9862	2.32717	-0.129038		-19.9923	2.32717	-0.184877		-19.9864	2.32717	-0.210402		-19.984	2.32717	-0.138501		-19.9828	2.32717	-0.20399
	-19.979	2.3305	-0.162748		-19.9897	2.32717	-0.187399		-19.9892	2.3305	-0.212498		-19.9848	2.3305	-0.129137		-19.9916	2.3305	-0.184885		-19.9875	2.3305	-0.210416		-19.983	2.3305	-0.138544		-19.9835	2.3305	-0.203964
	-19.9792	2.33383	-0.162759		-19.9889	2.3305	-0.187434		-19.9898	2.33383	-0.212528		-19.9857	2.33383	-0.129208		-19.9911	2.33383	-0.184847		-19.988	2.33383	-0.210437		-19.9843	2.33383	-0.138562		-19.9821	2.33383	-0.203938
	-19.9792	2.33883	-0.162826		-19.9895	2.33383	-0.187457		-19.9896	2.33883	-0.212546		-19.9863	2.33883	-0.1293		-19.9916	2.33883	-0.184778		-19.9873	2.33883	-0.210448		-19.984	2.33883	-0.138591		-19.9829	2.33883	-0.203916
	-19.979	2.34383	-0.162899		-19.9901	2.33883	-0.187483		-19.9901	2.34383	-0.212552		-19.9871	2.34383	-0.129419		-19.9922	2.34383	-0.184776		-19.9877	2.34383	-0.21041		-19.9844	2.34383	-0.138665		-19.9824	2.34383	-0.203906
	-19.9793	2.34717	-0.162935		-19.9907	2.34383	-0.187478		-19.9903	2.34717	-0.21255		-19.9859	2.34717	-0.129515		-19.992	2.34717	-0.184838		-19.9876	2.34717	-0.210377		-19.9854	2.34717	-0.138735		-19.9829	2.34717	-0.203911
	-19.979	2.35217	-0.162977		-19.9897	2.34717	-0.187439		-19.9896	2.35217	-0.212529		-19.9857	2.35217	-0.129595		-19.9915	2.35217	-0.184908		-19.9873	2.35217	-0.210425		-19.9846	2.35217	-0.138853		-19.9828	2.35217	-0.203881
	-19.9791	2.35717	-0.163019		-19.9898	2.35217	-0.187431		-19.9901	2.35717	-0.212533		-19.9868	2.35717	-0.12966		-19.9927	2.35717	-0.184913		-19.9875	2.35717	-0.210486		-19.985	2.35717	-0.138946		-19.9832	2.35717	-0.203857
	-19.9793	2.3605	-0.163083		-19.9903	2.35717	-0.187451		-19.9897	2.3605	-0.212554		-19.9869	2.3605	-0.129717		-19.9918	2.3605	-0.184891		-19.9882	2.3605	-0.210521		-19.9855	2.3605	-0.139002		-19.9828	2.3605	-0.20388
	-19.98	2.36383	-0.16315		-19.9907	2.3605	-0.187514		-19.9891	2.36383	-0.212595		-19.9855	2.36383	-0.129787		-19.992	2.36383	-0.184863		-19.9881	2.36383	-0.210543		-19.9849	2.36383	-0.139061		-19.9827	2.36383	-0.203876
	-19.979	2.36883	-0.163255		-19.9907	2.36383	-0.187588		-19.9899	2.36883	-0.212658		-19.9861	2.36883	-0.129868		-19.992	2.36883	-0.184843		-19.9873	2.36883	-0.210468		-19.985	2.36883	-0.139098		-19.9824	2.36883	-0.203811
	-19.9778	2.37383	-0.163347		-19.9913	2.36883	-0.187637		-19.9902	2.37383	-0.212692		-19.987	2.37383	-0.129996		-19.9916	2.37383	-0.184869		-19.988	2.37383	-0.210386		-19.9852	2.37383	-0.139176		-19.9824	2.37383	-0.203742
	-19.9796	2.37717	-0.163407		-19.9903	2.37383	-0.187621		-19.9899	2.37717	-0.212704		-19.9859	2.37717	-0.130117		-19.9919	2.37717	-0.184897		-19.988	2.37717	-0.210372		-19.9864	2.37717	-0.139276		-19.9835	2.37717	-0.203711
	-19.9797	2.3805	-0.163458		-19.9907	2.37717	-0.18763		-19.9902	2.3805	-0.212716		-19.9861	2.3805	-0.13024		-19.9926	2.3805	-0.184928		-19.988	2.3805	-0.2104		-19.9843	2.3805	-0.139355		-19.9834	2.3805	-0.203689
	-19.9795	2.3855	-0.163495		-19.9909	2.3805	-0.187659		-19.9902	2.3855	-0.212775		-19.9865	2.3855	-0.130346		-19.9926	2.3855	-0.184965		-19.9874	2.3855	-0.210462		-19.9845	2.3855	-0.139424		-19.9825	2.3855	-0.203673
	-19.9811	2.3905	-0.163552		-19.9892	2.3855	-0.187677		-19.9899	2.3905	-0.212854		-19.9864	2.3905	-0.130401		-19.9922	2.3905	-0.185008		-19.9871	2.3905	-0.210531		-19.9845	2.3905	-0.139436		-19.9834	2.3905	-0.203681
	-19.9802	2.39383	-0.163598		-19.9896	2.3905	-0.187671		-19.9902	2.39383	-0.212848		-19.9865	2.39383	-0.130451		-19.9929	2.39383	-0.185032		-19.9879	2.39383	-0.210571		-19.9848	2.39383	-0.139448		-19.9836	2.39383	-0.203679
	-19.9799	2.39883	-0.163719		-19.9901	2.39383	-0.187697		-19.9907	2.39883	-0.212825		-19.9864	2.39883	-0.130571		-19.9922	2.39883	-0.185048		-19.9881	2.39883	-0.210585		-19.9856	2.39883	-0.139439		-19.9831	2.39883	-0.203666
	-19.9792	2.40383	-0.163836		-19.9901	2.39883	-0.187723		-19.991	2.40383	-0.212806		-19.987	2.40383	-0.13068		-19.9936	2.40383	-0.185051		-19.9881	2.40383	-0.21056		-19.9846	2.40383	-0.139475		-19.9832	2.40383	-0.203655
	-19.9798	2.40717	-0.163874		-19.99	2.40383	-0.187733		-19.9908	2.40717	-0.2128		-19.9874	2.40717	-0.13072		-19.9921	2.40717	-0.185037		-19.9889	2.40717	-0.210533		-19.9857	2.40717	-0.139535		-19.9846	2.40717	-0.203675
	-19.9783	2.4105	-0.163923		-19.9906	2.40717	-0.187724		-19.9911	2.4105	-0.2128		-19.9872	2.4105	-0.130769		-19.9933	2.4105	-0.185029		-19.9888	2.4105	-0.210542		-19.9848	2.4105	-0.139604		-19.9837	2.4105	-0.203697
	-19.9802	2.4155	-0.163931		-19.9904	2.4105	-0.18776		-19.9909	2.4155	-0.212773		-19.9876	2.4155	-0.130821		-19.9932	2.4155	-0.185011		-19.9886	2.4155	-0.210606		-19.9855	2.4155	-0.139679		-19.9831	2.4155	-0.203726
	-19.9791	2.4205	-0.163904		-19.9909	2.4155	-0.187833		-19.9911	2.4205	-0.212784		-19.987	2.4205	-0.130912		-19.9928	2.4205	-0.184975		-19.9881	2.4205	-0.210655		-19.9852	2.4205	-0.139714		-19.9832	2.4205	-0.20369
	-19.9803	2.42383	-0.163914		-19.9907	2.4205	-0.187864		-19.9908	2.42383	-0.212796		-19.988	2.42383	-0.130987		-19.9937	2.42383	-0.184972		-19.9873	2.42383	-0.21065		-19.9861	2.42383	-0.139754		-19.9844	2.42383	-0.20366
	-19.9796	2.42883	-0.16396		-19.9906	2.42383	-0.187899		-19.9907	2.42883	-0.212796		-19.9871	2.42883	-0.131102		-19.9928	2.42883	-0.184955		-19.988	2.42883	-0.210605		-19.9857	2.42883	-0.139849		-19.9837	2.42883	-0.203661
	-19.9809	2.43383	-0.164039		-19.9906	2.42883	-0.187939		-19.9915	2.43383	-0.212792		-19.9878	2.43383	-0.131186		-19.9936	2.43383	-0.184962		-19.9887	2.43383	-0.210566		-19.986	2.43383	-0.139996		-19.9835	2.43383	-0.203666
	-19.9801	2.43717	-0.16408		-19.9913	2.43383	-0.187963		-19.9905	2.43717	-0.212795		-19.9874	2.43717	-0.131237		-19.9932	2.43717	-0.184976		-19.9887	2.43717	-0.210567		-19.9859	2.43717	-0.140099		-19.9832	2.43717	-0.203679
	-19.9804	2.4405	-0.164119		-19.9914	2.43717	-0.187969		-19.9914	2.4405	-0.212795		-19.9878	2.4405	-0.131319		-19.9928	2.4405	-0.184979		-19.9884	2.4405	-0.210572		-19.9844	2.4405	-0.140165		-19.9838	2.4405	-0.203676
	-19.9803	2.4455	-0.164163		-19.9912	2.4405	-0.187978		-19.9911	2.4455	-0.21281		-19.9877	2.4455	-0.13144		-19.9934	2.4455	-0.185008		-19.9886	2.4455	-0.21059		-19.9857	2.4455	-0.140213		-19.9839	2.4455	-0.203648
	-19.98	2.4505	-0.164217		-19.9904	2.4455	-0.187975		-19.9918	2.4505	-0.212885		-19.9885	2.4505	-0.131563		-19.9928	2.4505	-0.184985		-19.9888	2.4505	-0.210587		-19.9852	2.4505	-0.140239		-19.9839	2.4505	-0.203625
	-19.9802	2.45383	-0.164265		-19.9916	2.4505	-0.187986		-19.9908	2.45383	-0.212947		-19.9877	2.45383	-0.131643		-19.9935	2.45383	-0.184977		-19.9876	2.45383	-0.210602		-19.9853	2.45383	-0.140268		-19.9836	2.45383	-0.203577
	-19.9803	2.45717	-0.164303		-19.9911	2.45383	-0.188028		-19.9908	2.45717	-0.212975		-19.9864	2.45717	-0.131703		-19.9932	2.45717	-0.184985		-19.9888	2.45717	-0.210621		-19.9863	2.45717	-0.140295		-19.9841	2.45717	-0.203532
	-19.9805	2.46217	-0.16438		-19.9915	2.45717	-0.188109		-19.9911	2.46217	-0.212962		-19.9874	2.46217	-0.131778		-19.994	2.46217	-0.185041		-19.9892	2.46217	-0.210594		-19.9865	2.46217	-0.140319		-19.9839	2.46217	-0.203534
	-19.9794	2.46717	-0.164425		-19.9906	2.46217	-0.188156		-19.9915	2.46717	-0.212929		-19.9875	2.46717	-0.131856		-19.994	2.46717	-0.1851		-19.9889	2.46717	-0.210603		-19.9864	2.46717	-0.140357		-19.9841	2.46717	-0.20359
	-19.9806	2.4705	-0.164448		-19.991	2.46717	-0.188173		-19.9916	2.4705	-0.212908		-19.9878	2.4705	-0.131892		-19.9937	2.4705	-0.185113		-19.9893	2.4705	-0.210606		-19.986	2.4705	-0.14039		-19.9836	2.4705	-0.203659
	-19.9808	2.4755	-0.16446		-19.9917	2.4705	-0.188169		-19.9917	2.4755	-0.212875		-19.9885	2.4755	-0.131956		-19.9935	2.4755	-0.185068		-19.9896	2.4755	-0.210594		-19.9862	2.4755	-0.140461		-19.9842	2.4755	-0.203681
	-19.9803	2.4805	-0.164474		-19.9911	2.4755	-0.188166		-19.9922	2.4805	-0.212858		-19.9883	2.4805	-0.132043		-19.9938	2.4805	-0.185031		-19.989	2.4805	-0.210559		-19.9864	2.4805	-0.14053		-19.9834	2.4805	-0.203664
	-19.9819	2.48383	-0.164509		-19.9913	2.4805	-0.188182		-19.9917	2.48383	-0.212871		-19.9881	2.48383	-0.1321		-19.994	2.48383	-0.185067		-19.9888	2.48383	-0.210557		-19.9862	2.48383	-0.140586		-19.984	2.48383	-0.203612
	-19.9809	2.48717	-0.164539		-19.9912	2.48383	-0.188221		-19.9913	2.48717	-0.2129		-19.9883	2.48717	-0.132146		-19.9944	2.48717	-0.18513		-19.9893	2.48717	-0.210558		-19.9851	2.48717	-0.140651		-19.9847	2.48717	-0.20356
	-19.9812	2.49217	-0.164616		-19.9912	2.48717	-0.188276		-19.9919	2.49217	-0.212902		-19.9877	2.49217	-0.132222		-19.9936	2.49217	-0.185163		-19.9894	2.49217	-0.210513		-19.9865	2.49217	-0.140706		-19.9848	2.49217	-0.203501
	-19.9805	2.49717	-0.164676		-19.9922	2.49217	-0.188274		-19.9919	2.49717	-0.212866		-19.9877	2.49717	-0.132352		-19.9949	2.49717	-0.18511		-19.9904	2.49717	-0.210442		-19.987	2.49717	-0.140794		-19.9845	2.49717	-0.20347
	-19.9815	2.5005	-0.164698		-19.9916	2.49717	-0.188255		-19.9928	2.5005	-0.212836		-19.9876	2.5005	-0.132421		-19.9947	2.5005	-0.185065		-19.9887	2.5005	-0.210447		-19.9868	2.5005	-0.14084		-19.9843	2.5005	-0.203507
	-19.9809	2.5055	-0.164699		-19.9926	2.5005	-0.188282		-19.9922	2.5055	-0.212823		-19.9886	2.5055	-0.132489		-19.9952	2.5055	-0.18508		-19.9895	2.5055	-0.210559		-19.9871	2.5055	-0.1409		-19.9844	2.5055	-0.203528
	-19.9818	2.5105	-0.164751		-19.9913	2.5055	-0.188323		-19.9921	2.5105	-0.212835		-19.9876	2.5105	-0.132559		-19.9933	2.5105	-0.185091		-19.989	2.5105	-0.210661		-19.9876	2.5105	-0.140925		-19.9845	2.5105	-0.203488
	-19.9808	2.51383	-0.164818		-19.9927	2.5105	-0.188339		-19.9914	2.51383	-0.21286		-19.9887	2.51383	-0.132658		-19.9941	2.51383	-0.185083		-19.9901	2.51383	-0.210648		-19.9866	2.51383	-0.140934		-19.9843	2.51383	-0.203463
	-19.9811	2.51717	-0.164879		-19.9921	2.51383	-0.188367		-19.9923	2.51717	-0.212894		-19.9879	2.51717	-0.132753		-19.9946	2.51717	-0.18509		-19.9894	2.51717	-0.21061		-19.9874	2.51717	-0.140952		-19.9855	2.51717	-0.20342
	-19.9812	2.52217	-0.164895		-19.9925	2.51717	-0.188426		-19.9923	2.52217	-0.212925		-19.9881	2.52217	-0.132891		-19.9945	2.52217	-0.18512		-19.9891	2.52217	-0.210627		-19.9866	2.52217	-0.141006		-19.9856	2.52217	-0.203395
	-19.9823	2.52717	-0.164914		-19.9917	2.52217	-0.188442		-19.9928	2.52717	-0.212892		-19.9881	2.52717	-0.132994		-19.9945	2.52717	-0.185144		-19.9897	2.52717	-0.21069		-19.9874	2.52717	-0.141121		-19.9845	2.52717	-0.203402
	-19.9816	2.5305	-0.164944		-19.9935	2.52717	-0.188428		-19.9924	2.5305	-0.212866		-19.9881	2.5305	-0.13305		-19.9953	2.5305	-0.185123		-19.9888	2.5305	-0.210695		-19.9865	2.5305	-0.141218		-19.9843	2.5305	-0.203428
	-19.9811	2.53383	-0.164948		-19.9918	2.5305	-0.188429		-19.9926	2.53383	-0.212858		-19.9889	2.53383	-0.133115		-19.9951	2.53383	-0.185114		-19.9901	2.53383	-0.210669		-19.9862	2.53383	-0.141295		-19.9852	2.53383	-0.203437
	-19.9807	2.53883	-0.164943		-19.9923	2.53383	-0.188467		-19.9925	2.53883	-0.212838		-19.9875	2.53883	-0.133213		-19.9941	2.53883	-0.185094		-19.99	2.53883	-0.210632		-19.987	2.53883	-0.141334		-19.9849	2.53883	-0.203412
	-19.9819	2.54383	-0.164936		-19.993	2.53883	-0.188498		-19.9926	2.54383	-0.212833		-19.9881	2.54383	-0.133311		-19.9949	2.54383	-0.185089		-19.9892	2.54383	-0.210589		-19.9874	2.54383	-0.141302		-19.9857	2.54383	-0.203393
	-19.982	2.54717	-0.164981		-19.9914	2.54383	-0.188508		-19.9923	2.54717	-0.212815		-19.9878	2.54717	-0.13334		-19.9951	2.54717	-0.185076		-19.9898	2.54717	-0.210597		-19.9881	2.54717	-0.141283		-19.9856	2.54717	-0.203378
	-19.9814	2.55217	-0.16509		-19.9921	2.54717	-0.188505		-19.9925	2.55217	-0.21284		-19.9886	2.55217	-0.133466		-19.995	2.55217	-0.185099		-19.9901	2.55217	-0.210573		-19.987	2.55217	-0.141288		-19.9847	2.55217	-0.20332
	-19.9814	2.55717	-0.165198		-19.9923	2.55217	-0.188488		-19.9923	2.55717	-0.212883		-19.9888	2.55717	-0.133656		-19.9948	2.55717	-0.185136		-19.9899	2.55717	-0.210588		-19.9865	2.55717	-0.14134		-19.9847	2.55717	-0.203285
	-19.9808	2.5605	-0.165252		-19.9917	2.55717	-0.188477		-19.9921	2.5605	-0.212891		-19.9886	2.5605	-0.133759		-19.9955	2.5605	-0.185146		-19.9901	2.5605	-0.210573		-19.9884	2.5605	-0.141408		-19.9851	2.5605	-0.2033
	-19.9815	2.56383	-0.16529		-19.9926	2.5605	-0.188491		-19.9926	2.56383	-0.212896		-19.9882	2.56383	-0.133837		-19.9958	2.56383	-0.185178		-19.9902	2.56383	-0.210562		-19.9865	2.56383	-0.141487		-19.9855	2.56383	-0.20334
	-19.9814	2.56883	-0.165291		-19.9925	2.56383	-0.188569		-19.9937	2.56883	-0.2129		-19.9883	2.56883	-0.133886		-19.9947	2.56883	-0.185201		-19.9907	2.56883	-0.210559		-19.9877	2.56883	-0.141557		-19.9865	2.56883	-0.203399
	-19.9804	2.57383	-0.165272		-19.9918	2.56883	-0.188662		-19.993	2.57383	-0.212928		-19.9888	2.57383	-0.133932		-19.9952	2.57383	-0.185233		-19.9903	2.57383	-0.210532		-19.9874	2.57383	-0.14155		-19.9849	2.57383	-0.203456
	-19.9819	2.57717	-0.165267		-19.992	2.57383	-0.188679		-19.9927	2.57717	-0.212933		-19.9884	2.57717	-0.133954		-19.9956	2.57717	-0.185269		-19.9908	2.57717	-0.210529		-19.9872	2.57717	-0.141544		-19.9846	2.57717	-0.203472
	-19.9826	2.5805	-0.165293		-19.9919	2.57717	-0.188691		-19.9923	2.5805	-0.212921		-19.9888	2.5805	-0.133998		-19.9959	2.5805	-0.185312		-19.9903	2.5805	-0.21052		-19.988	2.5805	-0.141565		-19.9854	2.5805	-0.2035
	-19.9811	2.5855	-0.165384		-19.9922	2.5805	-0.188655		-19.9934	2.5855	-0.212898		-19.989	2.5855	-0.134087		-19.9948	2.5855	-0.185319		-19.9907	2.5855	-0.210493		-19.9875	2.5855	-0.141662		-19.9858	2.5855	-0.203527
	-19.9813	2.5905	-0.165473		-19.9933	2.5855	-0.188633		-19.9935	2.5905	-0.212894		-19.9889	2.5905	-0.13419		-19.9953	2.5905	-0.185313		-19.9912	2.5905	-0.210493		-19.9873	2.5905	-0.141757		-19.9851	2.5905	-0.203538
	-19.9818	2.59383	-0.165509		-19.9934	2.5905	-0.188609		-19.9927	2.59383	-0.212898		-19.9883	2.59383	-0.134251		-19.9956	2.59383	-0.185338		-19.9903	2.59383	-0.210485		-19.9871	2.59383	-0.141806		-19.9865	2.59383	-0.203477
	-19.9817	2.59883	-0.165517		-19.9931	2.59383	-0.188631		-19.9939	2.59883	-0.212875		-19.99	2.59883	-0.13435		-19.996	2.59883	-0.185346		-19.991	2.59883	-0.210475		-19.9886	2.59883	-0.141839		-19.9853	2.59883	-0.203411
	-19.9816	2.60383	-0.165555		-19.9934	2.59883	-0.18869		-19.9939	2.60383	-0.212877		-19.9887	2.60383	-0.134416		-19.9961	2.60383	-0.18535		-19.9903	2.60383	-0.210462		-19.9886	2.60383	-0.141855		-19.9858	2.60383	-0.20337
	-19.9821	2.60717	-0.165595		-19.9936	2.60383	-0.188735		-19.9938	2.60717	-0.212886		-19.9887	2.60717	-0.134429		-19.9967	2.60717	-0.185364		-19.9902	2.60717	-0.210458		-19.9894	2.60717	-0.14185		-19.9861	2.60717	-0.203363
	-19.9816	2.6105	-0.165626		-19.993	2.60717	-0.188769		-19.9944	2.6105	-0.212866		-19.9906	2.6105	-0.134443		-19.9951	2.6105	-0.185398		-19.9899	2.6105	-0.210448		-19.9881	2.6105	-0.141836		-19.9852	2.6105	-0.20338
	-19.9829	2.6155	-0.165633		-19.9937	2.6105	-0.188739		-19.9934	2.6155	-0.212853		-19.9895	2.6155	-0.134535		-19.9957	2.6155	-0.18545		-19.9906	2.6155	-0.210394		-19.9888	2.6155	-0.141872		-19.9852	2.6155	-0.2034
	-19.982	2.6205	-0.165612		-19.9931	2.6155	-0.188705		-19.9931	2.6205	-0.212887		-19.9897	2.6205	-0.134637		-19.995	2.6205	-0.185448		-19.9917	2.6205	-0.210343		-19.9876	2.6205	-0.141915		-19.9851	2.6205	-0.203406
	-19.9824	2.62383	-0.165609		-19.994	2.6205	-0.1887		-19.9931	2.62383	-0.212919		-19.9904	2.62383	-0.134696		-19.9968	2.62383	-0.185469		-19.9912	2.62383	-0.210327		-19.989	2.62383	-0.141957		-19.9859	2.62383	-0.203363
	-19.9829	2.62883	-0.165645		-19.9933	2.62383	-0.188723		-19.9933	2.62883	-0.212887		-19.9897	2.62883	-0.134753		-19.9963	2.62883	-0.185482		-19.9906	2.62883	-0.21034		-19.9889	2.62883	-0.142002		-19.9858	2.62883	-0.203295
	-19.9825	2.63383	-0.165711		-19.9935	2.62883	-0.188782		-19.9933	2.63383	-0.212817		-19.9906	2.63383	-0.134853		-19.9959	2.63383	-0.185473		-19.9914	2.63383	-0.210383		-19.9882	2.63383	-0.142068		-19.9862	2.63383	-0.203271
	-19.9815	2.63717	-0.165761		-19.9931	2.63383	-0.188804		-19.9936	2.63717	-0.212795		-19.9895	2.63717	-0.134908		-19.9953	2.63717	-0.185469		-19.9908	2.63717	-0.210404		-19.9879	2.63717	-0.142108		-19.9862	2.63717	-0.203308
	-19.9829	2.6405	-0.165795		-19.9938	2.63717	-0.188797		-19.9928	2.6405	-0.212792		-19.9901	2.6405	-0.134971		-19.9959	2.6405	-0.185511		-19.9915	2.6405	-0.21042		-19.9878	2.6405	-0.142138		-19.9859	2.6405	-0.203314
	-19.982	2.6455	-0.165796		-19.9937	2.6405	-0.1888		-19.9936	2.6455	-0.21283		-19.9899	2.6455	-0.135077		-19.9955	2.6455	-0.185604		-19.9915	2.6455	-0.210453		-19.9885	2.6455	-0.142187		-19.9862	2.6455	-0.203291
	-19.9824	2.6505	-0.165768		-19.9938	2.6455	-0.188821		-19.9937	2.6505	-0.212851		-19.9895	2.6505	-0.135157		-19.9958	2.6505	-0.185644		-19.9907	2.6505	-0.210477		-19.9896	2.6505	-0.142228		-19.9865	2.6505	-0.203238
	-19.983	2.65383	-0.165766		-19.9935	2.6505	-0.188856		-19.9941	2.65383	-0.212856		-19.9894	2.65383	-0.135223		-19.9955	2.65383	-0.185613		-19.9908	2.65383	-0.210469		-19.9895	2.65383	-0.142238		-19.9858	2.65383	-0.203234
	-19.9827	2.65717	-0.165792		-19.9929	2.65383	-0.188882		-19.9937	2.65717	-0.212872		-19.9897	2.65717	-0.135302		-19.9965	2.65717	-0.185614		-19.991	2.65717	-0.21044		-19.9894	2.65717	-0.142242		-19.9863	2.65717	-0.203228
	-19.9824	2.66217	-0.165881		-19.9932	2.65717	-0.188926		-19.9936	2.66217	-0.212934		-19.9887	2.66217	-0.135384		-19.9958	2.66217	-0.185636		-19.9914	2.66217	-0.210419		-19.9892	2.66217	-0.142295		-19.9866	2.66217	-0.203232
	-19.9828	2.66717	-0.165939		-19.993	2.66217	-0.188942		-19.9947	2.66717	-0.212991		-19.9901	2.66717	-0.135431		-19.9967	2.66717	-0.185682		-19.9916	2.66717	-0.210435		-19.9884	2.66717	-0.142419		-19.9865	2.66717	-0.203226
	-19.9822	2.6705	-0.165944		-19.9935	2.66717	-0.188928		-19.9934	2.6705	-0.212989		-19.9892	2.6705	-0.135478		-19.9961	2.6705	-0.185721		-19.9909	2.6705	-0.210457		-19.9889	2.6705	-0.142497		-19.987	2.6705	-0.203216
	-19.9828	2.6755	-0.165961		-19.9938	2.6705	-0.188871		-19.9938	2.6755	-0.212977		-19.9893	2.6755	-0.135524		-19.9959	2.6755	-0.185766		-19.9921	2.6755	-0.210473		-19.9893	2.6755	-0.142547		-19.9865	2.6755	-0.203178
	-19.9836	2.6805	-0.166003		-19.9936	2.6755	-0.188826		-19.994	2.6805	-0.212962		-19.9895	2.6805	-0.135587		-19.9957	2.6805	-0.18581		-19.9919	2.6805	-0.210471		-19.99	2.6805	-0.142587		-19.9864	2.6805	-0.203158
	-19.9828	2.68383	-0.166046		-19.9944	2.6805	-0.188825		-19.9958	2.68383	-0.212974		-19.9892	2.68383	-0.135643		-19.9959	2.68383	-0.185834		-19.9918	2.68383	-0.210484		-19.9895	2.68383	-0.142632		-19.9869	2.68383	-0.203169
	-19.9828	2.68717	-0.166085		-19.9927	2.68383	-0.188852		-19.9935	2.68717	-0.212997		-19.9899	2.68717	-0.135699		-19.9959	2.68717	-0.185847		-19.9911	2.68717	-0.210491		-19.9889	2.68717	-0.142664		-19.9865	2.68717	-0.203155
	-19.9838	2.69217	-0.166111		-19.9937	2.68717	-0.188897		-19.9946	2.69217	-0.213093		-19.9901	2.69217	-0.135757		-19.9969	2.69217	-0.185884		-19.9917	2.69217	-0.210471		-19.9895	2.69217	-0.142642		-19.9868	2.69217	-0.203135
	-19.9833	2.69717	-0.166129		-19.9934	2.69217	-0.188925		-19.9945	2.69717	-0.213148		-19.9902	2.69717	-0.135805		-19.9964	2.69717	-0.18591		-19.9921	2.69717	-0.210426		-19.9896	2.69717	-0.142584		-19.9867	2.69717	-0.20313
	-19.9833	2.7005	-0.166096		-19.9943	2.69717	-0.188937		-19.9942	2.7005	-0.213145		-19.9902	2.7005	-0.135839		-19.9978	2.7005	-0.185929		-19.9917	2.7005	-0.210402		-19.9898	2.7005	-0.142583		-19.9867	2.7005	-0.203157
	-19.9832	2.7055	-0.166104		-19.9935	2.7005	-0.188955		-19.9945	2.7055	-0.213071		-19.9902	2.7055	-0.135939		-19.9968	2.7055	-0.185979		-19.9926	2.7055	-0.210431		-19.9897	2.7055	-0.142679		-19.9867	2.7055	-0.203145
	-19.9846	2.7105	-0.166162		-19.9951	2.7055	-0.188977		-19.9938	2.7105	-0.212992		-19.9902	2.7105	-0.136044		-19.9964	2.7105	-0.186073		-19.9922	2.7105	-0.210464		-19.9891	2.7105	-0.142747		-19.9875	2.7105	-0.203101
	-19.983	2.71383	-0.166173		-19.9938	2.7105	-0.188964		-19.9945	2.71383	-0.212982		-19.9899	2.71383	-0.136123		-19.9966	2.71383	-0.186109		-19.9918	2.71383	-0.210494		-19.9897	2.71383	-0.142777		-19.9866	2.71383	-0.203101
	-19.9837	2.71717	-0.166182		-19.9939	2.71383	-0.188952		-19.995	2.71717	-0.213017		-19.9903	2.71717	-0.136175		-19.996	2.71717	-0.186124		-19.992	2.71717	-0.210492		-19.9892	2.71717	-0.142791		-19.9873	2.71717	-0.203086
	-19.9833	2.72217	-0.166159		-19.9943	2.71717	-0.188936		-19.9942	2.72217	-0.213054		-19.9898	2.72217	-0.136254		-19.9967	2.72217	-0.186121		-19.9916	2.72217	-0.210448		-19.9898	2.72217	-0.142798		-19.9868	2.72217	-0.203089
	-19.9844	2.72717	-0.166166		-19.9936	2.72217	-0.188937		-19.995	2.72717	-0.213075		-19.9905	2.72717	-0.136371		-19.9966	2.72717	-0.186118		-19.9923	2.72717	-0.210393		-19.9905	2.72717	-0.142789		-19.9867	2.72717	-0.20304
	-19.984	2.7305	-0.166187		-19.9938	2.72717	-0.188932		-19.9941	2.7305	-0.213077		-19.9904	2.7305	-0.136423		-19.9968	2.7305	-0.186146		-19.992	2.7305	-0.210384		-19.9902	2.7305	-0.142795		-19.9863	2.7305	-0.202993
	-19.9837	2.73383	-0.166221		-19.9943	2.7305	-0.188921		-19.9944	2.73383	-0.21306		-19.9904	2.73383	-0.136488		-19.9965	2.73383	-0.186116		-19.9921	2.73383	-0.210379		-19.9896	2.73383	-0.142833		-19.9879	2.73383	-0.202943
	-19.9833	2.73883	-0.166234		-19.9941	2.73383	-0.188925		-19.9948	2.73883	-0.21305		-19.9904	2.73883	-0.136563		-19.9967	2.73883	-0.186089		-19.9921	2.73883	-0.210361		-19.9908	2.73883	-0.142928		-19.9869	2.73883	-0.202908
	-19.9834	2.74383	-0.166215		-19.9946	2.73883	-0.188914		-19.9947	2.74383	-0.213048		-19.9893	2.74383	-0.136606		-19.9976	2.74383	-0.186111		-19.9918	2.74383	-0.210324		-19.9896	2.74383	-0.142999		-19.9868	2.74383	-0.202913
	-19.9849	2.74717	-0.166207		-19.9956	2.74383	-0.188906		-19.9954	2.74717	-0.213063		-19.9894	2.74717	-0.136634		-19.9968	2.74717	-0.186166		-19.9921	2.74717	-0.210307		-19.9904	2.74717	-0.143003		-19.9872	2.74717	-0.202926
	-19.9839	2.75217	-0.166225		-19.9952	2.74717	-0.188871		-19.9946	2.75217	-0.213097		-19.9899	2.75217	-0.136664		-19.9967	2.75217	-0.18625		-19.9923	2.75217	-0.210312		-19.9906	2.75217	-0.142984		-19.988	2.75217	-0.202916
	-19.9839	2.75717	-0.166241		-19.9953	2.75217	-0.188867		-19.9948	2.75717	-0.213064		-19.9908	2.75717	-0.136704		-19.9974	2.75717	-0.186284		-19.9927	2.75717	-0.210349		-19.9901	2.75717	-0.142994		-19.9881	2.75717	-0.202908
	-19.9839	2.7605	-0.166276		-19.9953	2.75717	-0.188904		-19.9937	2.7605	-0.213052		-19.991	2.7605	-0.136743		-19.9972	2.7605	-0.186301		-19.992	2.7605	-0.210373		-19.9904	2.7605	-0.14303		-19.9868	2.7605	-0.202908
	-19.9844	2.76383	-0.166307		-19.9948	2.7605	-0.18894		-19.9951	2.76383	-0.213029		-19.9903	2.76383	-0.136791		-19.9975	2.76383	-0.186298		-19.9926	2.76383	-0.210393		-19.9908	2.76383	-0.143057		-19.9874	2.76383	-0.202912
	-19.9839	2.76883	-0.166339		-19.9946	2.76383	-0.189011		-19.9951	2.76883	-0.212945		-19.9909	2.76883	-0.136862		-19.9981	2.76883	-0.186277		-19.9927	2.76883	-0.210432		-19.9905	2.76883	-0.143078		-19.987	2.76883	-0.202908
	-19.9838	2.77383	-0.166365		-19.9946	2.76883	-0.189053		-19.9952	2.77383	-0.212855		-19.9911	2.77383	-0.136927		-19.9976	2.77383	-0.18628		-19.9919	2.77383	-0.210424		-19.9899	2.77383	-0.143082		-19.988	2.77383	-0.202893
	-19.9849	2.77717	-0.166396		-19.9956	2.77383	-0.189019		-19.9957	2.77717	-0.212817		-19.9903	2.77717	-0.136983		-19.9973	2.77717	-0.186315		-19.9933	2.77717	-0.210389		-19.9909	2.77717	-0.143037		-19.9871	2.77717	-0.202885
	-19.9844	2.78217	-0.166422		-19.9952	2.77717	-0.189012		-19.9951	2.78217	-0.212831		-19.991	2.78217	-0.137072		-19.9973	2.78217	-0.186327		-19.993	2.78217	-0.21031		-19.991	2.78217	-0.142977		-19.987	2.78217	-0.202893
	-19.9842	2.78717	-0.16642		-19.9938	2.78217	-0.188997		-19.9958	2.78717	-0.212872		-19.9914	2.78717	-0.137145		-19.9978	2.78717	-0.186307		-19.9933	2.78717	-0.210289		-19.9919	2.78717	-0.142982		-19.9872	2.78717	-0.202906
	-19.9845	2.7905	-0.166409		-19.9948	2.78717	-0.188989		-19.9961	2.7905	-0.212904		-19.991	2.7905	-0.137197		-19.9967	2.7905	-0.186307		-19.9928	2.7905	-0.21032		-19.9907	2.7905	-0.143073		-19.9875	2.7905	-0.202896
	-19.9843	2.79383	-0.166432		-19.9956	2.7905	-0.188973		-19.9957	2.79383	-0.212926		-19.9916	2.79383	-0.137276		-19.9979	2.79383	-0.186294		-19.993	2.79383	-0.210354		-19.9907	2.79383	-0.14317		-19.9884	2.79383	-0.202865
	-19.9845	2.79883	-0.166486		-19.995	2.79383	-0.188929		-19.9951	2.79883	-0.212963		-19.9909	2.79883	-0.137371		-19.9984	2.79883	-0.18628		-19.993	2.79883	-0.210352		-19.9911	2.79883	-0.143241		-19.9885	2.79883	-0.20285
	-19.9855	2.80383	-0.166528		-19.9949	2.79883	-0.188903		-19.9949	2.80383	-0.212966		-19.9913	2.80383	-0.137399		-19.9984	2.80383	-0.186244		-19.9927	2.80383	-0.210243		-19.9911	2.80383	-0.143254		-19.9865	2.80383	-0.202839
	-19.9847	2.80717	-0.166574		-19.994	2.80383	-0.188899		-19.9948	2.80717	-0.212964		-19.9912	2.80717	-0.137408		-19.9984	2.80717	-0.186256		-19.993	2.80717	-0.210161		-19.9917	2.80717	-0.143202		-19.9873	2.80717	-0.202826
	-19.9852	2.8105	-0.166602		-19.9942	2.80717	-0.188893		-19.9948	2.8105	-0.21295		-19.991	2.8105	-0.137433		-19.9989	2.8105	-0.186247		-19.9933	2.8105	-0.21013		-19.9914	2.8105	-0.14316		-19.9884	2.8105	-0.202765
	-19.985	2.8155	-0.166583		-19.9956	2.8105	-0.188868		-19.9952	2.8155	-0.212942		-19.9908	2.8155	-0.137533		-19.9987	2.8155	-0.18623		-19.9934	2.8155	-0.21015		-19.9918	2.8155	-0.143177		-19.9869	2.8155	-0.202668
	-19.9858	2.8205	-0.16658		-19.9961	2.8155	-0.188821		-19.9943	2.8205	-0.212923		-19.9914	2.8205	-0.137654		-19.9986	2.8205	-0.186263		-19.9925	2.8205	-0.210162		-19.9912	2.8205	-0.143196		-19.9888	2.8205	-0.2026
	-19.9847	2.82383	-0.166585		-19.9949	2.8205	-0.188803		-19.9953	2.82383	-0.212892		-19.9904	2.82383	-0.137703		-19.9974	2.82383	-0.186293		-19.9929	2.82383	-0.210147		-19.991	2.82383	-0.143211		-19.9882	2.82383	-0.202611
	-19.9849	2.82883	-0.16661		-19.9955	2.82383	-0.188809		-19.9956	2.82883	-0.212841		-19.9914	2.82883	-0.137712		-19.9976	2.82883	-0.186303		-19.993	2.82883	-0.210123		-19.9916	2.82883	-0.143232		-19.9881	2.82883	-0.202629
	-19.9852	2.83383	-0.166611		-19.9953	2.82883	-0.188817		-19.9964	2.83383	-0.212826		-19.9913	2.83383	-0.137698		-19.9981	2.83383	-0.186286		-19.9935	2.83383	-0.210133		-19.9923	2.83383	-0.143341		-19.9873	2.83383	-0.202662
	-19.9856	2.83717	-0.166592		-19.9956	2.83383	-0.188829		-19.9971	2.83717	-0.212829		-19.9921	2.83717	-0.137726		-19.9982	2.83717	-0.18628		-19.9929	2.83717	-0.210134		-19.9906	2.83717	-0.143407		-19.9883	2.83717	-0.202708
	-19.9857	2.8405	-0.166577		-19.9956	2.83717	-0.188831		-19.9957	2.8405	-0.212862		-19.9922	2.8405	-0.137761		-19.9983	2.8405	-0.18631		-19.9926	2.8405	-0.210122		-19.9915	2.8405	-0.143418		-19.989	2.8405	-0.20276
	-19.9853	2.8455	-0.16656		-19.996	2.8405	-0.188794		-19.9953	2.8455	-0.212858		-19.9918	2.8455	-0.137878		-19.9978	2.8455	-0.186397		-19.9926	2.8455	-0.210107		-19.9916	2.8455	-0.143425		-19.9879	2.8455	-0.202838
	-19.9861	2.8505	-0.166604		-19.9955	2.8455	-0.188772		-19.9959	2.8505	-0.212819		-19.9918	2.8505	-0.137976		-19.9985	2.8505	-0.186424		-19.9942	2.8505	-0.210101		-19.9916	2.8505	-0.143449		-19.9875	2.8505	-0.202863
	-19.9852	2.85383	-0.166648		-19.9955	2.8505	-0.188788		-19.9961	2.85383	-0.212825		-19.9914	2.85383	-0.13803		-19.9982	2.85383	-0.186438		-19.9936	2.85383	-0.210104		-19.9916	2.85383	-0.143487		-19.9883	2.85383	-0.202812
	-19.9849	2.85883	-0.166703		-19.9957	2.85383	-0.188821		-19.9959	2.85883	-0.212812		-19.9915	2.85883	-0.138084		-19.9978	2.85883	-0.186517		-19.9936	2.85883	-0.210097		-19.9918	2.85883	-0.143525		-19.9883	2.85883	-0.202769
	-19.9855	2.86383	-0.166734		-19.9954	2.85883	-0.188849		-19.9957	2.86383	-0.212819		-19.9916	2.86383	-0.138153		-19.9979	2.86383	-0.18659		-19.9945	2.86383	-0.210116		-19.9921	2.86383	-0.143588		-19.9886	2.86383	-0.202812
	-19.9844	2.86717	-0.16673		-19.9953	2.86383	-0.188824		-19.9952	2.86717	-0.212811		-19.9912	2.86717	-0.138211		-19.9981	2.86717	-0.186605		-19.994	2.86717	-0.210119		-19.9927	2.86717	-0.143631		-19.988	2.86717	-0.202863
	-19.9859	2.8705	-0.166728		-19.9955	2.86717	-0.188804		-19.9952	2.8705	-0.212807		-19.9914	2.8705	-0.138239		-19.9987	2.8705	-0.186553		-19.993	2.8705	-0.210113		-19.9925	2.8705	-0.143672		-19.9865	2.8705	-0.202894
	-19.9851	2.8755	-0.166752		-19.9958	2.8705	-0.188802		-19.9968	2.8755	-0.212832		-19.9923	2.8755	-0.13826		-19.9984	2.8755	-0.186482		-19.9934	2.8755	-0.210066		-19.9923	2.8755	-0.143701		-19.9877	2.8755	-0.202919
	-19.9862	2.8805	-0.166778		-19.9947	2.8755	-0.188815		-19.9963	2.8805	-0.212869		-19.9909	2.8805	-0.138275		-19.9987	2.8805	-0.186434		-19.9927	2.8805	-0.210002		-19.993	2.8805	-0.143707		-19.9897	2.8805	-0.202901
	-19.9848	2.88383	-0.166763		-19.9962	2.8805	-0.188806		-19.9956	2.88383	-0.212867		-19.9918	2.88383	-0.1383		-19.9979	2.88383	-0.186443		-19.994	2.88383	-0.209977		-19.9921	2.88383	-0.143709		-19.9886	2.88383	-0.202867
	-19.9853	2.88717	-0.166729		-19.9958	2.88383	-0.188771		-19.9954	2.88717	-0.212848		-19.9916	2.88717	-0.138313		-19.9991	2.88717	-0.186477		-19.994	2.88717	-0.209941		-19.9929	2.88717	-0.143703		-19.9888	2.88717	-0.202811
	-19.9863	2.89217	-0.166723		-19.9962	2.88717	-0.18875		-19.9954	2.89217	-0.212848		-19.9916	2.89217	-0.138359		-19.9988	2.89217	-0.186546		-19.9944	2.89217	-0.209935		-19.9935	2.89217	-0.143755		-19.9882	2.89217	-0.202727
	-19.9855	2.89717	-0.166732		-19.9973	2.89217	-0.188763		-19.9947	2.89717	-0.212872		-19.9919	2.89717	-0.13842		-19.9986	2.89717	-0.186619		-19.9941	2.89717	-0.209889		-19.9918	2.89717	-0.143835		-19.9888	2.89717	-0.202688
	-19.9862	2.9005	-0.166751		-19.9968	2.89717	-0.188799		-19.9959	2.9005	-0.212874		-19.9923	2.9005	-0.138492		-19.9986	2.9005	-0.186644		-19.9936	2.9005	-0.209825		-19.9927	2.9005	-0.143875		-19.9887	2.9005	-0.202707
	-19.9855	2.9055	-0.166755		-19.9963	2.9005	-0.188825		-19.9961	2.9055	-0.212858		-19.9924	2.9055	-0.138551		-19.9993	2.9055	-0.186673		-19.9938	2.9055	-0.209776		-19.9919	2.9055	-0.143889		-19.9891	2.9055	-0.202787
	-19.987	2.9105	-0.166788		-19.9952	2.9055	-0.188798		-19.9962	2.9105	-0.212825		-19.9922	2.9105	-0.138594		-20	2.9105	-0.186696		-19.9939	2.9105	-0.209773		-19.9917	2.9105	-0.14388		-19.9884	2.9105	-0.202817
	-19.9857	2.91383	-0.16681		-19.9967	2.9105	-0.188785		-19.996	2.91383	-0.212802		-19.9919	2.91383	-0.138606		-20.0002	2.91383	-0.186691		-19.9946	2.91383	-0.209775		-19.9928	2.91383	-0.143886		-19.9893	2.91383	-0.202783
	-19.9865	2.91717	-0.166844		-19.9963	2.91383	-0.188784		-19.996	2.91717	-0.212766		-19.9924	2.91717	-0.138623		-20.0004	2.91717	-0.18669		-19.9945	2.91717	-0.209777		-19.9924	2.91717	-0.143896		-19.9887	2.91717	-0.202729
	-19.9861	2.92217	-0.166886		-19.9953	2.91717	-0.188798		-19.9962	2.92217	-0.212728		-19.9927	2.92217	-0.138672		-19.9997	2.92217	-0.186723		-19.994	2.92217	-0.209715		-19.9924	2.92217	-0.143897		-19.9892	2.92217	-0.202776
	-19.9857	2.92717	-0.166919		-19.9956	2.92217	-0.188763		-19.9974	2.92717	-0.212719		-19.9925	2.92717	-0.138729		-19.9991	2.92717	-0.186764		-19.9952	2.92717	-0.209665		-19.9923	2.92717	-0.143923		-19.9894	2.92717	-0.202863
	-19.9869	2.9305	-0.166926		-19.9957	2.92717	-0.188705		-19.998	2.9305	-0.212716		-19.9928	2.9305	-0.138748		-19.9982	2.9305	-0.186771		-19.9952	2.9305	-0.209646		-19.9925	2.9305	-0.143936		-19.9879	2.9305	-0.202886
	-19.9864	2.9355	-0.166919		-19.9971	2.9305	-0.188675		-19.9966	2.9355	-0.212754		-19.9925	2.9355	-0.138729		-19.9996	2.9355	-0.186743		-19.9944	2.9355	-0.209667		-19.9924	2.9355	-0.144004		-19.9893	2.9355	-0.202857
	-19.9869	2.9405	-0.166922		-19.9965	2.9355	-0.188711		-19.9971	2.9405	-0.212779		-19.9926	2.9405	-0.138715		-19.9995	2.9405	-0.186726		-19.9947	2.9405	-0.209716		-19.9919	2.9405	-0.144049		-19.9892	2.9405	-0.202833
	-19.9861	2.94383	-0.166908		-19.9955	2.9405	-0.188738		-19.9964	2.94383	-0.212796		-19.9934	2.94383	-0.138729		-19.9992	2.94383	-0.186735		-19.995	2.94383	-0.209711		-19.9932	2.94383	-0.144067		-19.9887	2.94383	-0.202836
	-19.9883	2.94717	-0.166878		-19.9969	2.94383	-0.188773		-19.9966	2.94717	-0.212783		-19.9928	2.94717	-0.138775		-19.9987	2.94717	-0.186731		-19.9947	2.94717	-0.209669		-19.9925	2.94717	-0.144083		-19.9893	2.94717	-0.202829
	-19.9867	2.95217	-0.166875		-19.9964	2.94717	-0.188761		-19.997	2.95217	-0.212784		-19.9932	2.95217	-0.13886		-19.9996	2.95217	-0.186701		-19.9943	2.95217	-0.20961		-19.9929	2.95217	-0.144098		-19.9893	2.95217	-0.202845
	-19.9861	2.95717	-0.166917		-19.9968	2.95217	-0.188715		-19.9973	2.95717	-0.212772		-19.9925	2.95717	-0.138895		-19.9993	2.95717	-0.186672		-19.9951	2.95717	-0.209599		-19.9922	2.95717	-0.144106		-19.9894	2.95717	-0.202863
	-19.9873	2.9605	-0.166923		-19.9969	2.95717	-0.188669		-19.9972	2.9605	-0.212757		-19.9924	2.9605	-0.138914		-19.9998	2.9605	-0.18669		-19.9951	2.9605	-0.2096		-19.993	2.9605	-0.144119		-19.9888	2.9605	-0.202851
	-19.9865	2.96383	-0.16691		-19.9971	2.9605	-0.18865		-19.997	2.96383	-0.212733		-19.9919	2.96383	-0.138918		-19.9988	2.96383	-0.186722		-19.9949	2.96383	-0.209568		-19.9933	2.96383	-0.144144		-19.9894	2.96383	-0.202815
	-19.987	2.96883	-0.166912		-19.9973	2.96383	-0.188668		-19.9971	2.96883	-0.212717		-19.9932	2.96883	-0.138932		-19.9994	2.96883	-0.186757		-19.9945	2.96883	-0.209523		-19.9925	2.96883	-0.144208		-19.9895	2.96883	-0.202821
	-19.9871	2.97383	-0.166949		-19.9966	2.96883	-0.188728		-19.9975	2.97383	-0.212731		-19.9929	2.97383	-0.138946		-19.9989	2.97383	-0.186782		-19.9945	2.97383	-0.209505		-19.9938	2.97383	-0.144261		-19.9889	2.97383	-0.202845
	-19.9874	2.97717	-0.166947		-19.9967	2.97383	-0.188774		-19.9964	2.97717	-0.212725		-19.9931	2.97717	-0.138966		-19.9991	2.97717	-0.186807		-19.9945	2.97717	-0.209514		-19.9932	2.97717	-0.144282		-19.9892	2.97717	-0.202861
	-19.9865	2.98217	-0.166938		-19.9964	2.97717	-0.188816		-19.9973	2.98217	-0.212738		-19.9929	2.98217	-0.138996		-19.9995	2.98217	-0.186862		-19.9945	2.98217	-0.209553		-19.9935	2.98217	-0.144339		-19.9895	2.98217	-0.202851
	-19.987	2.98717	-0.166925		-19.9975	2.98217	-0.188847		-19.997	2.98717	-0.212748		-19.9933	2.98717	-0.139065		-19.9999	2.98717	-0.186919		-19.9949	2.98717	-0.209585		-19.9932	2.98717	-0.144394		-19.9902	2.98717	-0.202835
	-19.9871	2.9905	-0.166913		-19.997	2.98717	-0.188842		-19.9976	2.9905	-0.212762		-19.9926	2.9905	-0.13914		-19.9996	2.9905	-0.186935		-19.9954	2.9905	-0.209582		-19.9934	2.9905	-0.144422		-19.9887	2.9905	-0.202836
	-19.9877	2.99383	-0.16693		-19.9962	2.9905	-0.188832		-19.9968	2.99383	-0.212759		-19.9942	2.99383	-0.139201		-19.9991	2.99383	-0.186925		-19.9954	2.99383	-0.20955		-19.9936	2.99383	-0.144427		-19.9895	2.99383	-0.202819
	-19.9866	2.99883	-0.166934		-19.9976	2.99383	-0.188781		-19.9973	2.99883	-0.212706		-19.9929	2.99883	-0.139266		-19.9998	2.99883	-0.186903		-19.9949	2.99883	-0.209495		-19.993	2.99883	-0.144456		-19.9888	2.99883	-0.202802
	-19.9874	3.00383	-0.166919		-19.9971	2.99883	-0.188698		-19.9964	3.00383	-0.212675		-19.9929	3.00383	-0.139303		-20.0001	3.00383	-0.186926		-19.995	3.00383	-0.209493		-19.993	3.00383	-0.144458		-19.9895	3.00383	-0.2028
	-19.9865	3.00717	-0.166891		-19.9977	3.00383	-0.18867		-19.9977	3.00717	-0.21271		-19.9918	3.00717	-0.139335		-20.0002	3.00717	-0.186988		-19.9952	3.00717	-0.209523		-19.9935	3.00717	-0.144424		-19.9899	3.00717	-0.20283
	-19.988	3.0105	-0.166885		-19.9976	3.00717	-0.188658		-19.9965	3.0105	-0.212756		-19.9933	3.0105	-0.139391		-19.9999	3.0105	-0.187039		-19.9956	3.0105	-0.209535		-19.9932	3.0105	-0.144398		-19.9897	3.0105	-0.202846
	-19.9869	3.0155	-0.166924		-19.9972	3.0105	-0.188685		-19.9974	3.0155	-0.212792		-19.9935	3.0155	-0.139432		-19.9998	3.0155	-0.18705		-19.9952	3.0155	-0.209501		-19.9941	3.0155	-0.144443		-19.9899	3.0155	-0.202841
	-19.9872	3.0205	-0.166994		-19.9974	3.0155	-0.188701		-19.9976	3.0205	-0.212781		-19.9935	3.0205	-0.139469		-19.9997	3.0205	-0.187036		-19.9952	3.0205	-0.209473		-19.9933	3.0205	-0.144532		-19.9899	3.0205	-0.20281
	-19.9864	3.02383	-0.167036		-19.9966	3.0205	-0.188713		-19.997	3.02383	-0.212737		-19.9943	3.02383	-0.13949		-19.9996	3.02383	-0.187023		-19.9954	3.02383	-0.209476		-19.9936	3.02383	-0.144602		-19.9902	3.02383	-0.202789
	-19.9869	3.02883	-0.167058		-19.9967	3.02383	-0.188727		-19.9972	3.02883	-0.212743		-19.9926	3.02883	-0.139545		-20	3.02883	-0.187082		-19.9955	3.02883	-0.209453		-19.9937	3.02883	-0.144674		-19.9896	3.02883	-0.202759
	-19.9875	3.03383	-0.167046		-19.9969	3.02883	-0.188714		-19.9968	3.03383	-0.212764		-19.9936	3.03383	-0.139598		-19.9995	3.03383	-0.187156		-19.9958	3.03383	-0.209404		-19.9947	3.03383	-0.144734		-19.9902	3.03383	-0.20275
	-19.988	3.03717	-0.167042		-19.9973	3.03383	-0.188681		-19.9981	3.03717	-0.212786		-19.9937	3.03717	-0.139622		-20.0001	3.03717	-0.187192		-19.9964	3.03717	-0.209388		-19.9944	3.03717	-0.144738		-19.9901	3.03717	-0.202742
	-19.9868	3.0405	-0.167064		-19.9967	3.03717	-0.188659		-19.9976	3.0405	-0.212798		-19.9947	3.0405	-0.139633		-19.9991	3.0405	-0.187173		-19.9954	3.0405	-0.209398		-19.9938	3.0405	-0.144736		-19.9901	3.0405	-0.202724
	-19.9871	3.0455	-0.167114		-19.9976	3.0405	-0.188679		-19.9977	3.0455	-0.212786		-19.9938	3.0455	-0.139666		-20.0003	3.0455	-0.187141		-19.995	3.0455	-0.20941		-19.9945	3.0455	-0.14469		-19.9904	3.0455	-0.202693
	-19.9879	3.0505	-0.167143		-19.9966	3.0455	-0.188709		-19.9983	3.0505	-0.212783		-19.9937	3.0505	-0.139737		-20	3.0505	-0.187131		-19.9955	3.0505	-0.209406		-19.9948	3.0505	-0.144671		-19.9904	3.0505	-0.202661
	-19.9869	3.05383	-0.167147		-19.9969	3.0505	-0.188751		-19.9989	3.05383	-0.212815		-19.993	3.05383	-0.139778		-20.0006	3.05383	-0.187119		-19.9953	3.05383	-0.209397		-19.994	3.05383	-0.1447		-19.9897	3.05383	-0.202631
	-19.9872	3.05883	-0.167164		-19.9974	3.05383	-0.188741		-19.9976	3.05883	-0.212861		-19.9939	3.05883	-0.139798		-19.9999	3.05883	-0.187135		-19.9957	3.05883	-0.209381		-19.9944	3.05883	-0.1448		-19.9897	3.05883	-0.202565
	-19.9872	3.06383	-0.167163		-19.9976	3.05883	-0.188699		-19.9966	3.06383	-0.212873		-19.9945	3.06383	-0.139826		-19.9994	3.06383	-0.187167		-19.9962	3.06383	-0.209316		-19.9944	3.06383	-0.14491		-19.9906	3.06383	-0.20255
	-19.9881	3.06717	-0.16715		-19.9978	3.06383	-0.188667		-19.9976	3.06717	-0.212848		-19.994	3.06717	-0.13985		-20.0008	3.06717	-0.187155		-19.9962	3.06717	-0.209237		-19.9944	3.06717	-0.144955		-19.9903	3.06717	-0.20256
	-19.9873	3.0705	-0.167156		-19.9982	3.06717	-0.188672		-19.9966	3.0705	-0.21284		-19.9934	3.0705	-0.139848		-20.0009	3.0705	-0.187148		-19.9964	3.0705	-0.2092		-19.9949	3.0705	-0.144973		-19.9907	3.0705	-0.202556
	-19.9884	3.0755	-0.167184		-19.9978	3.0705	-0.188717		-19.9975	3.0755	-0.212874		-19.9938	3.0755	-0.139855		-20.0001	3.0755	-0.187149		-19.996	3.0755	-0.209221		-19.9935	3.0755	-0.144983		-19.9904	3.0755	-0.202538
	-19.9881	3.0805	-0.167223		-19.9972	3.0755	-0.188749		-19.9964	3.0805	-0.212922		-19.9944	3.0805	-0.139933		-20.0003	3.0805	-0.187183		-19.9953	3.0805	-0.209228		-19.9947	3.0805	-0.144982		-19.9901	3.0805	-0.202535
	-19.988	3.08383	-0.16722		-19.9974	3.0805	-0.188739		-19.9974	3.08383	-0.21291		-19.9935	3.08383	-0.13998		-20.0007	3.08383	-0.187227		-19.9964	3.08383	-0.209219		-19.994	3.08383	-0.144975		-19.9906	3.08383	-0.202553
	-19.9881	3.08717	-0.167175		-19.9976	3.08383	-0.188731		-19.9961	3.08717	-0.212905		-19.9941	3.08717	-0.140006		-19.9999	3.08717	-0.187252		-19.9968	3.08717	-0.209186		-19.9942	3.08717	-0.144998		-19.9899	3.08717	-0.20257
	-19.9884	3.09217	-0.167127		-19.9977	3.08717	-0.188738		-19.9974	3.09217	-0.212931		-19.9946	3.09217	-0.139993		-20.001	3.09217	-0.187251		-19.9962	3.09217	-0.209142		-19.9941	3.09217	-0.145049		-19.9906	3.09217	-0.202583
	-19.9881	3.09717	-0.167132		-19.9973	3.09217	-0.188766		-19.996	3.09717	-0.212944		-19.9948	3.09717	-0.139996		-20.0013	3.09717	-0.187243		-19.9963	3.09717	-0.209044		-19.9947	3.09717	-0.14506		-19.9908	3.09717	-0.202596
	-19.9878	3.1005	-0.16717		-19.9984	3.09717	-0.188787		-19.9971	3.1005	-0.212953		-19.9946	3.1005	-0.140025		-20.0015	3.1005	-0.187249		-19.9961	3.1005	-0.208988		-19.9939	3.1005	-0.145047		-19.9902	3.1005	-0.202599
	-19.9878	3.1055	-0.167192		-19.998	3.1005	-0.188752		-19.9973	3.1055	-0.212935		-19.9941	3.1055	-0.140095		-20.0009	3.1055	-0.187311		-19.9963	3.1055	-0.208972		-19.9952	3.1055	-0.145087		-19.9903	3.1055	-0.202577
	-19.9887	3.1105	-0.167207		-19.9982	3.1055	-0.188716		-19.9982	3.1105	-0.212896		-19.9945	3.1105	-0.140176		-20.0002	3.1105	-0.187338		-19.9955	3.1105	-0.208975		-19.9943	3.1105	-0.145167		-19.9906	3.1105	-0.202524
	-19.9886	3.11383	-0.167212		-19.9981	3.1105	-0.188711		-19.9977	3.11383	-0.212863		-19.994	3.11383	-0.140213		-20.0005	3.11383	-0.187336		-19.9966	3.11383	-0.208939		-19.9946	3.11383	-0.145197		-19.9893	3.11383	-0.202483
	-19.9883	3.11717	-0.167228		-19.9978	3.11383	-0.18872		-19.9974	3.11717	-0.212854		-19.9944	3.11717	-0.140237		-20.0018	3.11717	-0.187321		-19.9971	3.11717	-0.208897		-19.9946	3.11717	-0.145211		-19.9909	3.11717	-0.202465
	-19.9883	3.12217	-0.167255		-19.9981	3.11717	-0.188699		-19.9982	3.12217	-0.212869		-19.9939	3.12217	-0.140291		-20.0008	3.12217	-0.187291		-19.9965	3.12217	-0.208843		-19.9952	3.12217	-0.145246		-19.9912	3.12217	-0.202497
	-19.9888	3.12717	-0.167245		-19.9996	3.12217	-0.188653		-19.9981	3.12717	-0.212866		-19.9945	3.12717	-0.140343		-20.0013	3.12717	-0.187304		-19.9961	3.12717	-0.208806		-19.9949	3.12717	-0.145297		-19.9907	3.12717	-0.202519
	-19.9879	3.1305	-0.167212		-19.9981	3.12717	-0.188644		-19.9985	3.1305	-0.212869		-19.9949	3.1305	-0.140382		-20.0012	3.1305	-0.187312		-19.9971	3.1305	-0.208784		-19.9943	3.1305	-0.14531		-19.9905	3.1305	-0.202534
	-19.9888	3.1355	-0.167148		-19.9988	3.1305	-0.188665		-19.9984	3.1355	-0.212879		-19.9945	3.1355	-0.140451		-20.0011	3.1355	-0.187345		-19.996	3.1355	-0.208785		-19.9942	3.1355	-0.145311		-19.9907	3.1355	-0.202511
	-19.9891	3.1405	-0.167155		-19.9981	3.1355	-0.188682		-19.9982	3.1405	-0.212859		-19.9938	3.1405	-0.140513		-20.0006	3.1405	-0.187358		-19.9968	3.1405	-0.208761		-19.9943	3.1405	-0.14529		-19.9921	3.1405	-0.202481
	-19.9889	3.14383	-0.167193		-19.9978	3.1405	-0.188683		-19.9981	3.14383	-0.212844		-19.9953	3.14383	-0.140552		-20.0021	3.14383	-0.187354		-19.9968	3.14383	-0.208712		-19.9953	3.14383	-0.145319		-19.9899	3.14383	-0.202439
	-19.9884	3.14717	-0.167247		-19.9989	3.14383	-0.188686		-19.9983	3.14717	-0.212867		-19.9946	3.14717	-0.140572		-20.0005	3.14717	-0.187333		-19.997	3.14717	-0.208692		-19.9951	3.14717	-0.145364		-19.9908	3.14717	-0.202414
	-19.9883	3.15217	-0.167331		-19.9983	3.14717	-0.188658		-19.9987	3.15217	-0.212888		-19.9948	3.15217	-0.140615		-20.0013	3.15217	-0.187314		-19.9969	3.15217	-0.208662		-19.9955	3.15217	-0.145446		-19.9906	3.15217	-0.202412
	-19.9869	3.15717	-0.167365		-19.9988	3.15217	-0.188626		-19.9991	3.15717	-0.212888		-19.9946	3.15717	-0.140648		-20.0003	3.15717	-0.187354		-19.997	3.15717	-0.20865		-19.9951	3.15717	-0.145499		-19.9914	3.15717	-0.20237
	-19.9877	3.1605	-0.167339		-19.9984	3.15717	-0.188612		-19.9989	3.1605	-0.212871		-19.9954	3.1605	-0.140689		-20.0014	3.1605	-0.187392		-19.9963	3.1605	-0.208648		-19.9958	3.1605	-0.145507		-19.9911	3.1605	-0.202347
	-19.9884	3.16383	-0.16727		-19.9988	3.1605	-0.188626		-19.9981	3.16383	-0.212859		-19.9954	3.16383	-0.140695		-20.0009	3.16383	-0.187424		-19.9958	3.16383	-0.208648		-19.9945	3.16383	-0.14551		-19.992	3.16383	-0.202328
	-19.9893	3.16883	-0.16722		-19.9984	3.16383	-0.188666		-19.9981	3.16883	-0.212851		-19.9948	3.16883	-0.140737		-20.0009	3.16883	-0.187433		-19.9964	3.16883	-0.208658		-19.9958	3.16883	-0.145549		-19.9904	3.16883	-0.20227
	-19.9888	3.17383	-0.167285		-19.9982	3.16883	-0.188712		-19.9977	3.17383	-0.212816		-19.9951	3.17383	-0.140781		-19.9999	3.17383	-0.187434		-19.9965	3.17383	-0.208673		-19.9938	3.17383	-0.145595		-19.9918	3.17383	-0.202208
	-19.9882	3.17717	-0.167346		-19.9972	3.17383	-0.188711		-20	3.17717	-0.212802		-19.9943	3.17717	-0.140812		-20.0018	3.17717	-0.187444		-19.9966	3.17717	-0.208648		-19.9956	3.17717	-0.145605		-19.9915	3.17717	-0.202154
	-19.9886	3.18217	-0.167336		-19.9979	3.17717	-0.188713		-19.9987	3.18217	-0.212798		-19.9952	3.18217	-0.140854		-20.0014	3.18217	-0.187452		-19.9969	3.18217	-0.208607		-19.996	3.18217	-0.14562		-19.9914	3.18217	-0.202161
	-19.9887	3.18717	-0.16729		-19.9973	3.18217	-0.188707		-19.9997	3.18717	-0.212826		-19.9953	3.18717	-0.14091		-20.0017	3.18717	-0.187425		-19.9972	3.18717	-0.208567		-19.9946	3.18717	-0.145668		-19.9909	3.18717	-0.202195
	-19.9891	3.1905	-0.167301		-19.9978	3.18717	-0.188693		-19.9986	3.1905	-0.212825		-19.9945	3.1905	-0.140951		-20.0012	3.1905	-0.187418		-19.997	3.1905	-0.208547		-19.9953	3.1905	-0.145714		-19.9919	3.1905	-0.202194
	-19.9885	3.19383	-0.167331		-19.9987	3.1905	-0.188707		-19.9993	3.19383	-0.21282		-19.9943	3.19383	-0.140993		-20.0014	3.19383	-0.187413		-19.9971	3.19383	-0.20851		-19.9951	3.19383	-0.145766		-19.9916	3.19383	-0.202181
	-19.9887	3.19883	-0.167392		-19.9984	3.19383	-0.18877		-19.9989	3.19883	-0.212842		-19.995	3.19883	-0.141056		-20.0011	3.19883	-0.187448		-19.9971	3.19883	-0.208496		-19.9948	3.19883	-0.145833		-19.9913	3.19883	-0.202158
	-19.9886	3.20383	-0.167419		-19.9978	3.19883	-0.188809		-19.9988	3.20383	-0.212823		-19.9938	3.20383	-0.141084		-20.0021	3.20383	-0.187496		-19.9966	3.20383	-0.208522		-19.9958	3.20383	-0.145874		-19.9922	3.20383	-0.202149
	-19.9895	3.20717	-0.167437		-19.999	3.20383	-0.188791		-19.9989	3.20717	-0.212802		-19.9946	3.20717	-0.141085		-20.0021	3.20717	-0.187516		-19.9973	3.20717	-0.208552		-19.9947	3.20717	-0.145871		-19.9916	3.20717	-0.202137
	-19.9892	3.21217	-0.167457		-19.9992	3.20717	-0.188745		-19.9993	3.21217	-0.212775		-19.995	3.21217	-0.14112		-20.0018	3.21217	-0.187555		-19.9971	3.21217	-0.208566		-19.9955	3.21217	-0.145879		-19.9917	3.21217	-0.202078
	-19.9893	3.21717	-0.167451		-19.999	3.21217	-0.188732		-19.9988	3.21717	-0.212754		-19.9946	3.21717	-0.14123		-20.0023	3.21717	-0.187546		-19.9971	3.21717	-0.208577		-19.9953	3.21717	-0.145923		-19.9927	3.21717	-0.20204
	-19.9894	3.2205	-0.167441		-19.9987	3.21717	-0.188746		-19.9996	3.2205	-0.212759		-19.9949	3.2205	-0.141318		-20.0024	3.2205	-0.187531		-19.9974	3.2205	-0.208599		-19.995	3.2205	-0.145951		-19.9916	3.2205	-0.202021
	-19.9894	3.22383	-0.167454		-19.9997	3.2205	-0.188748		-19.9988	3.22383	-0.212773		-19.9942	3.22383	-0.141357		-20.0021	3.22383	-0.187536		-19.9968	3.22383	-0.208598		-19.9949	3.22383	-0.145999		-19.9917	3.22383	-0.202019
	-19.9893	3.22883	-0.167468		-19.9995	3.22383	-0.188722		-19.9983	3.22883	-0.212798		-19.9947	3.22883	-0.141376		-20.0023	3.22883	-0.18757		-19.9975	3.22883	-0.208599		-19.9953	3.22883	-0.146051		-19.9914	3.22883	-0.201985
	-19.9891	3.23383	-0.167514		-19.9987	3.22883	-0.188704		-19.9985	3.23383	-0.212737		-19.9945	3.23383	-0.141359		-20.002	3.23383	-0.187604		-19.9973	3.23383	-0.208582		-19.9958	3.23383	-0.146126		-19.9914	3.23383	-0.201934
	-19.989	3.23717	-0.167535		-19.9998	3.23383	-0.188704		-19.9986	3.23717	-0.212716		-19.9947	3.23717	-0.141392		-20.0025	3.23717	-0.187596		-19.9973	3.23717	-0.208594		-19.9962	3.23717	-0.146147		-19.9908	3.23717	-0.2019
	-19.9897	3.2405	-0.167546		-19.9985	3.23717	-0.188688		-19.9982	3.2405	-0.212738		-19.9955	3.2405	-0.141442		-20.0018	3.2405	-0.187552		-19.9969	3.2405	-0.208611		-19.9962	3.2405	-0.146176		-19.9919	3.2405	-0.201887
	-19.9898	3.2455	-0.167539		-19.9988	3.2405	-0.188649		-19.9985	3.2455	-0.212776		-19.9952	3.2455	-0.141527		-20.0021	3.2455	-0.187536		-19.9972	3.2455	-0.208599		-19.9955	3.2455	-0.146167		-19.9922	3.2455	-0.201887
	-19.9896	3.2505	-0.167504		-19.999	3.2455	-0.188624		-19.9991	3.2505	-0.212772		-19.9954	3.2505	-0.141558		-20.0018	3.2505	-0.187536		-19.9972	3.2505	-0.208571		-19.9954	3.2505	-0.146179		-19.9916	3.2505	-0.201895
	-19.99	3.25383	-0.167516		-19.999	3.2505	-0.188629		-19.9994	3.25383	-0.212755		-19.9954	3.25383	-0.141559		-20.0021	3.25383	-0.187556		-19.9971	3.25383	-0.208546		-19.996	3.25383	-0.146192		-19.9919	3.25383	-0.201885
	-19.989	3.25883	-0.167539		-19.9996	3.25383	-0.188621		-19.9989	3.25883	-0.21277		-19.996	3.25883	-0.141606		-20.0013	3.25883	-0.187609		-19.9976	3.25883	-0.208512		-19.9954	3.25883	-0.146236		-19.9922	3.25883	-0.201848
	-19.9903	3.26383	-0.167587		-19.9996	3.25883	-0.188598		-19.9987	3.26383	-0.212818		-19.996	3.26383	-0.141687		-20.0024	3.26383	-0.187627		-19.998	3.26383	-0.208488		-19.9956	3.26383	-0.146268		-19.9929	3.26383	-0.201819
	-19.9901	3.26717	-0.167608		-19.9997	3.26383	-0.188595		-19.9977	3.26717	-0.212828		-19.9958	3.26717	-0.141764		-20.0018	3.26717	-0.187621		-19.9976	3.26717	-0.208459		-19.9962	3.26717	-0.146278		-19.9926	3.26717	-0.201826
	-19.9889	3.2705	-0.167637		-19.9991	3.26717	-0.188629		-19.9985	3.2705	-0.212849		-19.9953	3.2705	-0.141818		-20.0023	3.2705	-0.18764		-19.9981	3.2705	-0.208424		-19.9958	3.2705	-0.146283		-19.9931	3.2705	-0.201811
	-19.9897	3.2755	-0.167665		-19.9992	3.2705	-0.188648		-19.999	3.2755	-0.212864		-19.9955	3.2755	-0.141877		-20.0017	3.2755	-0.18768		-19.9978	3.2755	-0.208358		-19.9951	3.2755	-0.14632		-19.992	3.2755	-0.201801
	-19.9896	3.2805	-0.167678		-19.9997	3.2755	-0.188634		-19.9996	3.2805	-0.212877		-19.9954	3.2805	-0.141879		-20.0007	3.2805	-0.187704		-19.9973	3.2805	-0.208313		-19.996	3.2805	-0.146358		-19.9923	3.2805	-0.201815
	-19.9901	3.28383	-0.167674		-19.9988	3.2805	-0.188627		-19.998	3.28383	-0.212862		-19.996	3.28383	-0.141875		-20.0023	3.28383	-0.187714		-19.998	3.28383	-0.20829		-19.9958	3.28383	-0.146368		-19.9916	3.28383	-0.201855
	-19.9901	3.28883	-0.16769		-19.9993	3.28383	-0.188612		-19.9995	3.28883	-0.212854		-19.9957	3.28883	-0.141882		-20.0014	3.28883	-0.187728		-19.9981	3.28883	-0.208274		-19.9953	3.28883	-0.146376		-19.9921	3.28883	-0.201879
	-19.9907	3.29383	-0.167721		-19.9994	3.28883	-0.188611		-20.0005	3.29383	-0.21287		-19.9951	3.29383	-0.141895		-20.0024	3.29383	-0.187746		-19.998	3.29383	-0.208325		-19.9971	3.29383	-0.146356		-19.9919	3.29383	-0.20187
	-19.9902	3.29717	-0.167751		-19.9999	3.29383	-0.188614		-20.0004	3.29717	-0.212888		-19.9955	3.29717	-0.141909		-20.0022	3.29717	-0.187734		-19.9981	3.29717	-0.208343		-19.996	3.29717	-0.146343		-19.9917	3.29717	-0.201812
	-19.9904	3.3005	-0.167734		-19.9989	3.29717	-0.188586		-20.0003	3.3005	-0.212897		-19.9951	3.3005	-0.14191		-20.0022	3.3005	-0.187735		-19.9976	3.3005	-0.208311		-19.9971	3.3005	-0.146358		-19.9923	3.3005	-0.201768
	-19.9902	3.3055	-0.167732		-19.999	3.3005	-0.188544		-19.9992	3.3055	-0.212872		-19.9958	3.3055	-0.141937		-20.0022	3.3055	-0.187753		-19.9976	3.3055	-0.208221		-19.9962	3.3055	-0.146439		-19.9923	3.3055	-0.201741
	-19.99	3.3105	-0.167775		-19.9995	3.3055	-0.188557		-20.0005	3.3105	-0.212873		-19.9948	3.3105	-0.14201		-20.0023	3.3105	-0.187747		-19.998	3.3105	-0.208129		-19.9963	3.3105	-0.146483		-19.9925	3.3105	-0.20172
	-19.9903	3.31383	-0.167813		-19.9997	3.3105	-0.188577		-19.9996	3.31383	-0.212863		-19.9957	3.31383	-0.142067		-20.0011	3.31383	-0.187715		-19.9981	3.31383	-0.208121		-19.9963	3.31383	-0.146469		-19.9919	3.31383	-0.201703
	-19.9899	3.31717	-0.167865		-19.9993	3.31383	-0.188564		-19.9996	3.31717	-0.212838		-19.9945	3.31717	-0.14212		-20.0022	3.31717	-0.187688		-19.999	3.31717	-0.208098		-19.9964	3.31717	-0.14645		-19.9927	3.31717	-0.201659
	-19.9908	3.32217	-0.167882		-19.9996	3.31717	-0.188512		-19.9998	3.32217	-0.21281		-19.995	3.32217	-0.142172		-20.0026	3.32217	-0.187715		-19.9977	3.32217	-0.208057		-19.9958	3.32217	-0.146457		-19.9924	3.32217	-0.201591
	-19.9908	3.32717	-0.1679		-19.9994	3.32217	-0.188491		-19.9997	3.32717	-0.212775		-19.996	3.32717	-0.142245		-20.0027	3.32717	-0.18778		-19.9991	3.32717	-0.208071		-19.9962	3.32717	-0.146502		-19.9923	3.32717	-0.201506
	-19.9903	3.3305	-0.167927		-20	3.32717	-0.188516		-19.9995	3.3305	-0.212753		-19.9953	3.3305	-0.142292		-20.0017	3.3305	-0.187839		-19.9971	3.3305	-0.20808		-19.9963	3.3305	-0.146545		-19.9928	3.3305	-0.20147
	-19.9894	3.3355	-0.16794		-19.9993	3.3305	-0.188538		-20.0001	3.3355	-0.21273		-19.9953	3.3355	-0.142389		-20.0021	3.3355	-0.187863		-19.9978	3.3355	-0.208076		-19.997	3.3355	-0.146627		-19.9928	3.3355	-0.201469
	-19.99	3.3405	-0.167909		-19.9992	3.3355	-0.188554		-19.9997	3.3405	-0.212743		-19.9954	3.3405	-0.142461		-20.0011	3.3405	-0.187874		-19.9983	3.3405	-0.208056		-19.9954	3.3405	-0.146667		-19.9932	3.3405	-0.201514
	-19.9899	3.34383	-0.167883		-20	3.3405	-0.188564		-19.9998	3.34383	-0.21277		-19.9954	3.34383	-0.142512		-20.0026	3.34383	-0.187874		-19.9979	3.34383	-0.208047		-19.996	3.34383	-0.146683		-19.9936	3.34383	-0.201518
	-19.9895	3.34717	-0.167918		-19.9996	3.34383	-0.18856		-19.9994	3.34717	-0.212759		-19.9943	3.34717	-0.142559		-20.0024	3.34717	-0.18788		-19.9972	3.34717	-0.208041		-19.9976	3.34717	-0.146673		-19.9942	3.34717	-0.201498
	-19.9896	3.35217	-0.167953		-19.9999	3.34717	-0.188537		-20	3.35217	-0.212727		-19.9955	3.35217	-0.142608		-20.0018	3.35217	-0.187935		-19.998	3.35217	-0.20806		-19.9963	3.35217	-0.146679		-19.9936	3.35217	-0.201489
	-19.9899	3.35717	-0.168019		-19.9993	3.35217	-0.18853		-19.9995	3.35717	-0.212726		-19.9963	3.35717	-0.142641		-20.002	3.35717	-0.187967		-19.9972	3.35717	-0.208039		-19.9973	3.35717	-0.146684		-19.9936	3.35717	-0.201512
	-19.9906	3.3605	-0.168074		-20.0002	3.35717	-0.188521		-19.9994	3.3605	-0.21272		-19.9966	3.3605	-0.142689		-20.0027	3.3605	-0.187972		-19.9979	3.3605	-0.20801		-19.9962	3.3605	-0.146677		-19.9937	3.3605	-0.201512
	-19.9906	3.3655	-0.16813		-19.9999	3.3605	-0.18849		-19.9992	3.3655	-0.212716		-19.9956	3.3655	-0.142791		-20.0019	3.3655	-0.187925		-19.9977	3.3655	-0.207956		-19.9967	3.3655	-0.146703		-19.9925	3.3655	-0.20151
	-19.9914	3.3705	-0.16816		-19.9994	3.3655	-0.188443		-19.9999	3.3705	-0.21271		-19.9952	3.3705	-0.142906		-20.0034	3.3705	-0.187941		-19.9978	3.3705	-0.207906		-19.9964	3.3705	-0.14676		-19.9928	3.3705	-0.201518
	-19.9912	3.37383	-0.168205		-19.9998	3.3705	-0.188435		-19.9989	3.37383	-0.212711		-19.9955	3.37383	-0.142936		-20.0025	3.37383	-0.187989		-19.9973	3.37383	-0.207866		-19.9969	3.37383	-0.146798		-19.9926	3.37383	-0.201495
	-19.9906	3.37717	-0.168216		-19.9991	3.37383	-0.188464		-19.9997	3.37717	-0.212698		-19.9966	3.37717	-0.142977		-20.0026	3.37717	-0.188041		-19.9985	3.37717	-0.20782		-19.9975	3.37717	-0.146804		-19.9929	3.37717	-0.201456
	-19.9908	3.38217	-0.168205		-20.0002	3.37717	-0.188486		-20.0004	3.38217	-0.212664		-19.9961	3.38217	-0.143065		-20.0026	3.38217	-0.188077		-19.9985	3.38217	-0.207818		-19.9972	3.38217	-0.146771		-19.9927	3.38217	-0.2013
	-19.99	3.38717	-0.168194		-20	3.38217	-0.188502		-20.0009	3.38717	-0.212641		-19.9955	3.38717	-0.143136		-20.0033	3.38717	-0.188084		-19.9984	3.38717	-0.207859		-19.9968	3.38717	-0.146759		-19.9934	3.38717	-0.201202
	-19.991	3.3905	-0.16823		-20.0002	3.38717	-0.188512		-20.001	3.3905	-0.212634		-19.9964	3.3905	-0.143125		-20.0027	3.3905	-0.188113		-19.9992	3.3905	-0.207872		-19.9972	3.3905	-0.146799		-19.9931	3.3905	-0.201209
	-19.9895	3.39383	-0.168273		-20.0003	3.3905	-0.18853		-19.9993	3.39383	-0.212636		-19.996	3.39383	-0.143103		-20.0024	3.39383	-0.188162		-19.9975	3.39383	-0.207882		-19.9964	3.39383	-0.146869		-19.9939	3.39383	-0.201273
	-19.9913	3.39883	-0.168277		-19.9995	3.39383	-0.188512		-20.0001	3.39883	-0.212602		-19.9964	3.39883	-0.143133		-20.0017	3.39883	-0.188217		-19.9988	3.39883	-0.207889		-19.9966	3.39883	-0.146946		-19.9925	3.39883	-0.201331
	-19.9913	3.40383	-0.168271		-19.9996	3.39883	-0.188469		-20.0005	3.40383	-0.212532		-19.9965	3.40383	-0.143193		-20.0026	3.40383	-0.188251		-19.9989	3.40383	-0.207935		-19.9965	3.40383	-0.146966		-19.9927	3.40383	-0.201282
	-19.991	3.40717	-0.168259		-19.9996	3.40383	-0.188468		-20.0009	3.40717	-0.212511		-19.996	3.40717	-0.143233		-20.0017	3.40717	-0.188242		-19.9992	3.40717	-0.207943		-19.9972	3.40717	-0.146981		-19.9941	3.40717	-0.20124
	-19.9914	3.41217	-0.168271		-19.9998	3.40717	-0.18852		-20.0005	3.41217	-0.212487		-19.9959	3.41217	-0.143272		-20.0027	3.41217	-0.188232		-19.9987	3.41217	-0.207951		-19.9968	3.41217	-0.14697		-19.9931	3.41217	-0.201175
	-19.9909	3.41717	-0.168286		-19.9992	3.41217	-0.188566		-20.0009	3.41717	-0.212468		-19.9955	3.41717	-0.143331		-20.0018	3.41717	-0.188207		-19.9997	3.41717	-0.207985		-19.9971	3.41717	-0.146971		-19.9942	3.41717	-0.201165
	-19.9917	3.4205	-0.168317		-20.0001	3.41717	-0.18856		-20.0015	3.4205	-0.212458		-19.9958	3.4205	-0.143393		-20.0016	3.4205	-0.188227		-19.9986	3.4205	-0.208034		-19.9971	3.4205	-0.146962		-19.9937	3.4205	-0.201149
	-19.9914	3.42383	-0.168344		-20.0004	3.4205	-0.188566		-20.0002	3.42383	-0.212461		-19.9962	3.42383	-0.143439		-20.0032	3.42383	-0.188255		-19.9984	3.42383	-0.208058		-19.9967	3.42383	-0.146959		-19.9927	3.42383	-0.201133
	-19.991	3.42883	-0.168346		-20.0004	3.42383	-0.188639		-19.9997	3.42883	-0.21252		-19.9957	3.42883	-0.143522		-20.0026	3.42883	-0.188245		-19.9987	3.42883	-0.208019		-19.9973	3.42883	-0.146962		-19.9943	3.42883	-0.201105
	-19.9914	3.43383	-0.168343		-19.9996	3.42883	-0.18872		-20.0003	3.43383	-0.212532		-19.9949	3.43383	-0.143564		-20.0018	3.43383	-0.18824		-19.9988	3.43383	-0.207976		-19.9976	3.43383	-0.146979		-19.9934	3.43383	-0.201058
	-19.9916	3.43717	-0.168341		-20.0004	3.43383	-0.18876		-20.0006	3.43717	-0.212514		-19.9956	3.43717	-0.143583		-20.0035	3.43717	-0.188265		-19.9986	3.43717	-0.207982		-19.9967	3.43717	-0.14699		-19.9937	3.43717	-0.20102
	-19.991	3.4405	-0.168366		-19.9997	3.43717	-0.188742		-20.0006	3.4405	-0.212499		-19.9968	3.4405	-0.143606		-20.003	3.4405	-0.188315		-19.9986	3.4405	-0.207965		-19.9968	3.4405	-0.14699		-19.9946	3.4405	-0.200973
	-19.9912	3.4455	-0.168412		-19.9996	3.4405	-0.188715		-20.0004	3.4455	-0.21248		-19.9961	3.4455	-0.143617		-20.0024	3.4455	-0.188358		-19.9989	3.4455	-0.20791		-19.9973	3.4455	-0.146973		-19.9938	3.4455	-0.200914
	-19.9901	3.4505	-0.16845		-19.9997	3.4455	-0.188736		-20.001	3.4505	-0.212477		-19.9965	3.4505	-0.143629		-20.0026	3.4505	-0.188326		-19.999	3.4505	-0.207814		-19.9979	3.4505	-0.147005		-19.9938	3.4505	-0.20087
	-19.991	3.45383	-0.168455		-20.0008	3.4505	-0.188767		-19.9998	3.45383	-0.212468		-19.9968	3.45383	-0.143642		-20.0025	3.45383	-0.18831		-19.9984	3.45383	-0.207771		-19.9971	3.45383	-0.147022		-19.9945	3.45383	-0.200853
	-19.9903	3.45883	-0.168416		-20.0003	3.45383	-0.188732		-20.0007	3.45883	-0.212467		-19.9956	3.45883	-0.143715		-20.0025	3.45883	-0.188348		-19.9989	3.45883	-0.207791		-19.997	3.45883	-0.147066		-19.9945	3.45883	-0.200882
	-19.9916	3.46383	-0.168419		-20.0005	3.45883	-0.188646		-20.0004	3.46383	-0.212458		-19.9954	3.46383	-0.143804		-20.0025	3.46383	-0.188431		-19.9992	3.46383	-0.20783		-19.9978	3.46383	-0.14709		-19.9941	3.46383	-0.200968
	-19.9907	3.46717	-0.168439		-20.0008	3.46383	-0.188627		-19.9998	3.46717	-0.212446		-19.9965	3.46717	-0.143867		-20.0033	3.46717	-0.188446		-19.9986	3.46717	-0.207847		-19.9969	3.46717	-0.147095		-19.9941	3.46717	-0.200986
	-19.9914	3.4705	-0.168463		-20.0009	3.46717	-0.188649		-20.0008	3.4705	-0.212438		-19.996	3.4705	-0.143939		-20.0029	3.4705	-0.188433		-19.9976	3.4705	-0.207854		-19.9974	3.4705	-0.147098		-19.9939	3.4705	-0.200936
	-19.9911	3.4755	-0.168456		-20.0004	3.4705	-0.188708		-20.0006	3.4755	-0.21244		-19.9965	3.4755	-0.144013		-20.0041	3.4755	-0.188417		-19.9986	3.4755	-0.207847		-19.9971	3.4755	-0.147103		-19.9944	3.4755	-0.200834
	-19.9918	3.4805	-0.168423		-20.0007	3.4755	-0.188693		-20.0011	3.4805	-0.212456		-19.9963	3.4805	-0.144021		-20.0032	3.4805	-0.188391		-19.9991	3.4805	-0.207809		-19.997	3.4805	-0.147153		-19.9944	3.4805	-0.200794
	-19.9911	3.48383	-0.168407		-20.0008	3.4805	-0.188651		-20.0006	3.48383	-0.212458		-19.9965	3.48383	-0.144019		-20.003	3.48383	-0.188412		-19.9994	3.48383	-0.2078		-19.9986	3.48383	-0.147173		-19.9932	3.48383	-0.200805
	-19.992	3.48883	-0.168431		-20.0014	3.48383	-0.188632		-20.0015	3.48883	-0.212409		-19.9967	3.48883	-0.144027		-20.0034	3.48883	-0.188439		-19.9987	3.48883	-0.207805		-19.9971	3.48883	-0.147151		-19.9941	3.48883	-0.200818
	-19.9918	3.49383	-0.168436		-19.9999	3.48883	-0.188635		-20.0009	3.49383	-0.212381		-19.9965	3.49383	-0.144065		-20.0031	3.49383	-0.188455		-19.9994	3.49383	-0.207746		-19.9986	3.49383	-0.147118		-19.9933	3.49383	-0.2008
	-19.9921	3.49717	-0.168427		-20.0004	3.49383	-0.188634		-20.0015	3.49717	-0.212371		-19.9969	3.49717	-0.144116		-20.0044	3.49717	-0.18848		-19.9987	3.49717	-0.207688		-19.9985	3.49717	-0.147129		-19.9937	3.49717	-0.20078
	-19.9923	3.5005	-0.168416		-20.0005	3.49717	-0.188614		-20.001	3.5005	-0.212354		-19.9965	3.5005	-0.144174		-20.0028	3.5005	-0.188469		-19.9994	3.5005	-0.207661		-19.9983	3.5005	-0.14716		-19.9933	3.5005	-0.200749
	-19.9923	3.5055	-0.168456		-20.0001	3.5005	-0.188624		-20.0016	3.5055	-0.212292		-19.9969	3.5055	-0.144252		-20.0029	3.5055	-0.188506		-19.9991	3.5055	-0.207711		-19.9972	3.5055	-0.147211		-19.9945	3.5055	-0.200666
	-19.9926	3.5105	-0.168505		-20.0008	3.5055	-0.188647		-20.001	3.5105	-0.212219		-19.9961	3.5105	-0.144325		-20.0032	3.5105	-0.18849		-19.9986	3.5105	-0.207752		-19.9984	3.5105	-0.147275		-19.9946	3.5105	-0.200595
	-19.9921	3.51383	-0.168503		-20.0008	3.5105	-0.188632		-20.0002	3.51383	-0.212203		-19.9965	3.51383	-0.144387		-20.0036	3.51383	-0.188464		-19.9988	3.51383	-0.207771		-19.9977	3.51383	-0.147318		-19.9943	3.51383	-0.200575
	-19.9927	3.51717	-0.168473		-20.0013	3.51383	-0.188623		-20.0011	3.51717	-0.212183		-19.9964	3.51717	-0.144438		-20.0034	3.51717	-0.188437		-19.9997	3.51717	-0.207814		-19.9979	3.51717	-0.147353		-19.9948	3.51717	-0.200583
	-19.992	3.52217	-0.168433		-20.0011	3.51717	-0.188616		-20.0012	3.52217	-0.212181		-19.9966	3.52217	-0.144503		-20.0037	3.52217	-0.188457		-19.9992	3.52217	-0.207936		-19.9977	3.52217	-0.147426		-19.9943	3.52217	-0.200594
	-19.9919	3.52717	-0.168435		-19.9996	3.52217	-0.18863		-20.0011	3.52717	-0.212183		-19.9967	3.52717	-0.144562		-20.0039	3.52717	-0.188517		-19.9989	3.52717	-0.208026		-19.9968	3.52717	-0.147484		-19.995	3.52717	-0.200607
	-19.9925	3.5305	-0.168491		-20.0012	3.52717	-0.188654		-20.0012	3.5305	-0.212182		-19.9972	3.5305	-0.144578		-20.0035	3.5305	-0.188515		-19.9999	3.5305	-0.208026		-19.9978	3.5305	-0.147491		-19.9947	3.5305	-0.200649
	-19.9917	3.5355	-0.16855		-20.0006	3.5305	-0.188662		-20.0013	3.5355	-0.212168		-19.9972	3.5355	-0.144582		-20.0031	3.5355	-0.188445		-19.9985	3.5355	-0.20797		-19.9975	3.5355	-0.147486		-19.9945	3.5355	-0.200676
	-19.993	3.5405	-0.168508		-20.002	3.5355	-0.188689		-20.0005	3.5405	-0.212113		-19.9977	3.5405	-0.144579		-20.0022	3.5405	-0.188398		-19.999	3.5405	-0.207935		-19.9969	3.5405	-0.147535		-19.9947	3.5405	-0.200642
	-19.9926	3.54383	-0.168488		-20.0012	3.5405	-0.188695		-20.0011	3.54383	-0.212097		-19.997	3.54383	-0.144605		-20.0037	3.54383	-0.188443		-19.9989	3.54383	-0.207911		-19.9979	3.54383	-0.147548		-19.9945	3.54383	-0.200587
	-19.9923	3.54717	-0.168468		-20.0008	3.54383	-0.188682		-20.0018	3.54717	-0.212096		-19.9969	3.54717	-0.144659		-20.0035	3.54717	-0.188491		-19.9994	3.54717	-0.207924		-19.9977	3.54717	-0.147546		-19.9956	3.54717	-0.200544
	-19.9927	3.55217	-0.168464		-20.0011	3.54717	-0.188686		-20.001	3.55217	-0.21209		-19.9965	3.55217	-0.144725		-20.0034	3.55217	-0.188505		-19.9995	3.55217	-0.207951		-19.998	3.55217	-0.147536		-19.9946	3.55217	-0.200516
	-19.9929	3.55717	-0.168467		-20.0009	3.55217	-0.188671		-20.0018	3.55717	-0.212069		-19.9971	3.55717	-0.144802		-20.0036	3.55717	-0.188489		-19.999	3.55717	-0.207954		-19.9987	3.55717	-0.147581		-19.9959	3.55717	-0.200479
	-19.9925	3.5605	-0.168475		-20.0006	3.55717	-0.188687		-20.0012	3.5605	-0.212083		-19.9963	3.5605	-0.144832		-20.0036	3.5605	-0.188462		-19.9986	3.5605	-0.207924		-19.9975	3.5605	-0.147602		-19.9937	3.5605	-0.200449
	-19.993	3.5655	-0.168503		-20.0009	3.5605	-0.188683		-20.0022	3.5655	-0.212083		-19.9968	3.5655	-0.144835		-20.0036	3.5655	-0.188456		-19.9997	3.5655	-0.207935		-19.9986	3.5655	-0.147648		-19.995	3.5655	-0.200405
	-19.9924	3.5705	-0.168498		-20.0011	3.5655	-0.188663		-20.0014	3.5705	-0.21209		-19.9966	3.5705	-0.144809		-20.0044	3.5705	-0.188434		-20.0003	3.5705	-0.208009		-19.9977	3.5705	-0.147704		-19.9947	3.5705	-0.200335
	-19.9923	3.57383	-0.168506		-20.0019	3.5705	-0.188663		-20.001	3.57383	-0.212095		-19.9974	3.57383	-0.144844		-20.004	3.57383	-0.188422		-19.9989	3.57383	-0.20803		-19.9969	3.57383	-0.147752		-19.9955	3.57383	-0.200316
	-19.9922	3.57717	-0.168508		-20.0009	3.57383	-0.188646		-20.0012	3.57717	-0.212085		-19.9975	3.57717	-0.144901		-20.0035	3.57717	-0.188432		-19.9996	3.57717	-0.208018		-19.9983	3.57717	-0.147783		-19.9953	3.57717	-0.200312
	-19.9928	3.58217	-0.168495		-20.001	3.57717	-0.188584		-20.0017	3.58217	-0.212038		-19.9972	3.58217	-0.144971		-20.0038	3.58217	-0.188439		-20.0002	3.58217	-0.207969		-19.998	3.58217	-0.147819		-19.9944	3.58217	-0.200304
	-19.9923	3.58717	-0.168475		-20.0011	3.58217	-0.188523		-20.0014	3.58717	-0.212025		-19.9976	3.58717	-0.144969		-20.0047	3.58717	-0.188468		-19.9998	3.58717	-0.207969		-19.9984	3.58717	-0.147878		-19.995	3.58717	-0.200263
	-19.9925	3.5905	-0.168483		-20.0015	3.58717	-0.188512		-20.0021	3.5905	-0.212023		-19.9971	3.5905	-0.144985		-20.0037	3.5905	-0.188479		-20	3.5905	-0.208001		-19.9975	3.5905	-0.147916		-19.9952	3.5905	-0.20021
	-19.9925	3.59383	-0.168521		-20.0005	3.5905	-0.18853		-20.0004	3.59383	-0.212005		-19.9974	3.59383	-0.145048		-20.0034	3.59383	-0.188504		-20.0005	3.59383	-0.208		-19.9981	3.59383	-0.147934		-19.994	3.59383	-0.200191
	-19.9923	3.59883	-0.168545		-20.0009	3.59383	-0.188563		-20.0017	3.59883	-0.211983		-19.9964	3.59883	-0.145115		-20.0036	3.59883	-0.188505		-19.9998	3.59883	-0.207952		-19.9981	3.59883	-0.147957		-19.995	3.59883	-0.200207
	-19.9928	3.60383	-0.168535		-20.0003	3.59883	-0.188545		-20.0017	3.60383	-0.211927		-19.9971	3.60383	-0.145154		-20.0029	3.60383	-0.188465		-20.0002	3.60383	-0.20793		-19.9983	3.60383	-0.147982		-19.9953	3.60383	-0.200193
	-19.993	3.60717	-0.168511		-20.0018	3.60383	-0.188511		-20.002	3.60717	-0.211893		-19.9968	3.60717	-0.145154		-20.0033	3.60717	-0.188425		-20.0009	3.60717	-0.207935		-19.9987	3.60717	-0.148015		-19.9952	3.60717	-0.20017
	-19.9931	3.61217	-0.168525		-20.0009	3.60717	-0.188454		-20.0016	3.61217	-0.211902		-19.9971	3.61217	-0.145158		-20.0042	3.61217	-0.18844		-20	3.61217	-0.20795		-19.9977	3.61217	-0.148072		-19.9954	3.61217	-0.200121
	-19.9935	3.61717	-0.16857		-20.0011	3.61217	-0.188417		-20.0014	3.61717	-0.21194		-19.997	3.61717	-0.145125		-20.0025	3.61717	-0.188449		-20.0002	3.61717	-0.207953		-19.9983	3.61717	-0.148122		-19.9958	3.61717	-0.200081
	-19.9927	3.6205	-0.168585		-20.0005	3.61717	-0.188432		-20.0018	3.6205	-0.211969		-19.9976	3.6205	-0.145145		-20.0042	3.6205	-0.188424		-20.0003	3.6205	-0.20796		-19.9982	3.6205	-0.148119		-19.9941	3.6205	-0.200085
	-19.993	3.62383	-0.168606		-20.0016	3.6205	-0.188458		-20.0018	3.62383	-0.211985		-19.9981	3.62383	-0.145178		-20.0032	3.62383	-0.188406		-19.9994	3.62383	-0.207971		-19.9978	3.62383	-0.14811		-19.9956	3.62383	-0.200061
	-19.9931	3.62883	-0.168663		-20.0008	3.62383	-0.188436		-20.0017	3.62883	-0.211949		-19.9972	3.62883	-0.145247		-20.0046	3.62883	-0.188394		-19.9996	3.62883	-0.207957		-19.998	3.62883	-0.148132		-19.9952	3.62883	-0.200079
	-19.9929	3.63383	-0.168706		-20.0015	3.62883	-0.188415		-20.0024	3.63383	-0.211893		-19.9976	3.63383	-0.14529		-20.0041	3.63383	-0.1884		-20.0001	3.63383	-0.207894		-19.9985	3.63383	-0.148167		-19.9949	3.63383	-0.200099
	-19.9924	3.63717	-0.168722		-20.001	3.63383	-0.188405		-20.0016	3.63717	-0.211881		-19.9979	3.63717	-0.14527		-20.0043	3.63717	-0.188412		-20.0003	3.63717	-0.207872		-19.9982	3.63717	-0.148171		-19.9957	3.63717	-0.200083
	-19.9934	3.64217	-0.168685		-20.0021	3.63717	-0.188406		-20.0023	3.64217	-0.211886		-19.9974	3.64217	-0.14525		-20.0045	3.64217	-0.188416		-20.0004	3.64217	-0.207877		-19.9988	3.64217	-0.148195		-19.9953	3.64217	-0.200053
	-19.9935	3.64717	-0.168671		-20.0019	3.64217	-0.188398		-20.0029	3.64717	-0.211912		-19.9974	3.64717	-0.14526		-20.0048	3.64717	-0.188411		-20.0008	3.64717	-0.207911		-19.9993	3.64717	-0.148259		-19.9951	3.64717	-0.200042
	-19.9934	3.6505	-0.168671		-20.0022	3.64717	-0.188409		-20.0016	3.6505	-0.211955		-19.9977	3.6505	-0.145293		-20.0037	3.6505	-0.18839		-20.0004	3.6505	-0.207906		-19.9977	3.6505	-0.148299		-19.9958	3.6505	-0.200041
	-19.993	3.65383	-0.168685		-20.002	3.6505	-0.188452		-20.0015	3.65383	-0.211955		-19.9986	3.65383	-0.14535		-20.0037	3.65383	-0.188386		-20	3.65383	-0.207894		-19.9985	3.65383	-0.148341		-19.9955	3.65383	-0.200024
	-19.9936	3.65883	-0.1687		-20.0011	3.65383	-0.188478		-20.0019	3.65883	-0.21191		-19.9983	3.65883	-0.145396		-20.0044	3.65883	-0.18837		-20.0006	3.65883	-0.207809		-19.9994	3.65883	-0.14835		-19.996	3.65883	-0.200001
	-19.9938	3.66383	-0.168701		-20.0023	3.65883	-0.188469		-20.0021	3.66383	-0.211843		-19.9974	3.66383	-0.145411		-20.003	3.66383	-0.1883		-20.0006	3.66383	-0.207742		-19.9986	3.66383	-0.148379		-19.9951	3.66383	-0.199986
	-19.9934	3.66717	-0.168725		-20.0021	3.66383	-0.188446		-20.0026	3.66717	-0.2118		-19.9972	3.66717	-0.145415		-20.0054	3.66717	-0.188262		-20.0001	3.66717	-0.207734		-19.9988	3.66717	-0.148397		-19.9954	3.66717	-0.199984
	-19.994	3.6705	-0.168769		-20.0021	3.66717	-0.188442		-20.0012	3.6705	-0.211786		-19.9974	3.6705	-0.145446		-20.0049	3.6705	-0.188246		-20.0001	3.6705	-0.207714		-19.9985	3.6705	-0.148432		-19.9952	3.6705	-0.199982
	-19.9935	3.6755	-0.168798		-20.0023	3.6705	-0.188454		-20.0028	3.6755	-0.211735		-19.9973	3.6755	-0.145498		-20.0042	3.6755	-0.18832		-20.0009	3.6755	-0.207652		-19.9985	3.6755	-0.148485		-19.9955	3.6755	-0.199948
	-19.9939	3.6805	-0.168784		-20.0018	3.6755	-0.188445		-20.0025	3.6805	-0.211692		-19.9978	3.6805	-0.145538		-20.0025	3.6805	-0.188384		-20.0002	3.6805	-0.207632		-19.9989	3.6805	-0.148562		-19.9952	3.6805	-0.199901
	-19.9932	3.68383	-0.168762		-20.0028	3.6805	-0.188458		-20.0025	3.68383	-0.211676		-19.9978	3.68383	-0.145544		-20.004	3.68383	-0.188375		-19.9996	3.68383	-0.207632		-19.9981	3.68383	-0.148622		-19.9947	3.68383	-0.199871
	-19.994	3.68883	-0.168787		-20.0016	3.68383	-0.188456		-20.0022	3.68883	-0.21163		-19.9977	3.68883	-0.145561		-20.0051	3.68883	-0.188307		-20.0004	3.68883	-0.207629		-19.9986	3.68883	-0.148674		-19.9963	3.68883	-0.199847
	-19.9942	3.69383	-0.168815		-20.0012	3.68883	-0.18843		-20.0028	3.69383	-0.211602		-19.9971	3.69383	-0.145633		-20.0046	3.69383	-0.188245		-20.0002	3.69383	-0.207607		-19.999	3.69383	-0.148697		-19.9956	3.69383	-0.199847
	-19.9935	3.69717	-0.16882		-20.0008	3.69383	-0.18841		-20.0022	3.69717	-0.211584		-19.9981	3.69717	-0.145703		-20.0044	3.69717	-0.188225		-19.9995	3.69717	-0.207593		-19.999	3.69717	-0.148739		-19.9952	3.69717	-0.199837
	-19.9935	3.7005	-0.168827		-20.0031	3.69717	-0.188371		-20.0021	3.7005	-0.211553		-19.9974	3.7005	-0.145776		-20.0048	3.7005	-0.188216		-20.0015	3.7005	-0.207615		-19.9982	3.7005	-0.148745		-19.9966	3.7005	-0.199807
	-19.9943	3.7055	-0.168819		-20.0017	3.7005	-0.188338		-20.003	3.7055	-0.211538		-19.9974	3.7055	-0.145828		-20.0047	3.7055	-0.188184		-20.0012	3.7055	-0.207599		-19.9988	3.7055	-0.148756		-19.9962	3.7055	-0.199771
	-19.9929	3.7105	-0.1688		-20.0021	3.7055	-0.188309		-20.0023	3.7105	-0.211517		-19.9977	3.7105	-0.145824		-20.0045	3.7105	-0.188184		-20.0011	3.7105	-0.207495		-19.9985	3.7105	-0.148815		-19.9958	3.7105	-0.199754
	-19.9941	3.71383	-0.168802		-20.0018	3.7105	-0.188309		-20.0023	3.71383	-0.211522		-19.9975	3.71383	-0.145806		-20.0043	3.71383	-0.1882		-20.0017	3.71383	-0.207426		-19.9993	3.71383	-0.148886		-19.9957	3.71383	-0.199773
	-19.9943	3.71883	-0.168824		-20.0019	3.71383	-0.188324		-20.0029	3.71883	-0.21151		-19.9976	3.71883	-0.145776		-20.0058	3.71883	-0.188183		-20.0009	3.71883	-0.207389		-19.9988	3.71883	-0.148954		-19.9959	3.71883	-0.199838
	-19.994	3.72383	-0.168835		-20.0017	3.71883	-0.188299		-20.0028	3.72383	-0.211508		-19.9978	3.72383	-0.145831		-20.0051	3.72383	-0.188146		-20.0005	3.72383	-0.207446		-19.9985	3.72383	-0.148979		-19.9958	3.72383	-0.199852
	-19.9943	3.72717	-0.168839		-20.0017	3.72383	-0.188289		-20.0029	3.72717	-0.211503		-19.9977	3.72717	-0.145882		-20.0051	3.72717	-0.188122		-20.0013	3.72717	-0.207478		-19.9985	3.72717	-0.148979		-19.9963	3.72717	-0.199805
	-19.9945	3.7305	-0.168859		-20.002	3.72717	-0.188305		-20.0025	3.7305	-0.211488		-19.9981	3.7305	-0.145935		-20.005	3.7305	-0.188134		-20.0007	3.7305	-0.207502		-19.999	3.7305	-0.148995		-19.9962	3.7305	-0.199739
	-19.9945	3.7355	-0.168905		-20.0019	3.7305	-0.188353		-20.0021	3.7355	-0.211492		-19.9982	3.7355	-0.145995		-20.0045	3.7355	-0.188092		-20.0007	3.7355	-0.207513		-19.999	3.7355	-0.149017		-19.9962	3.7355	-0.199629
	-19.9943	3.7405	-0.168917		-20.0023	3.7355	-0.188348		-20.0022	3.7405	-0.211477		-19.9984	3.7405	-0.146041		-20.0052	3.7405	-0.188069		-20.0011	3.7405	-0.207492		-19.9982	3.7405	-0.149007		-19.9973	3.7405	-0.199596
	-19.9943	3.74383	-0.168891		-20.002	3.7405	-0.188319		-20.0019	3.74383	-0.211444		-19.9986	3.74383	-0.146062		-20.0048	3.74383	-0.188061		-20.0014	3.74383	-0.207478		-19.9986	3.74383	-0.149014		-19.9959	3.74383	-0.199604
	-19.9947	3.74717	-0.168872		-20.0028	3.74383	-0.188326		-20.0026	3.74717	-0.211426		-19.998	3.74717	-0.146084		-20.0046	3.74717	-0.188045		-20.0011	3.74717	-0.207482		-19.9993	3.74717	-0.14901		-19.9958	3.74717	-0.199628
	-19.9948	3.75217	-0.168882		-20.0022	3.74717	-0.18839		-20.0029	3.75217	-0.211424		-19.9971	3.75217	-0.146124		-20.0052	3.75217	-0.188035		-20.0011	3.75217	-0.207521		-19.9984	3.75217	-0.149043		-19.9964	3.75217	-0.199648
	-19.9937	3.75717	-0.168926		-20.0016	3.75217	-0.188487		-20.0033	3.75717	-0.211373		-19.9981	3.75717	-0.146162		-20.0044	3.75717	-0.188024		-20.0012	3.75717	-0.207507		-19.9994	3.75717	-0.149084		-19.9956	3.75717	-0.199673
	-19.994	3.7605	-0.168955		-20.0017	3.75717	-0.188478		-20.0019	3.7605	-0.21132		-19.9994	3.7605	-0.14618		-20.0048	3.7605	-0.18801		-20.0001	3.7605	-0.207493		-19.9987	3.7605	-0.149102		-19.9956	3.7605	-0.199642
	-19.9947	3.7655	-0.168972		-20.0036	3.7605	-0.18842		-20.0035	3.7655	-0.211278		-19.9981	3.7655	-0.146184		-20.0047	3.7655	-0.187965		-20.0004	3.7655	-0.207447		-19.9989	3.7655	-0.149142		-19.9967	3.7655	-0.199536
	-19.9941	3.7705	-0.168985		-20.0016	3.7655	-0.188381		-20.0033	3.7705	-0.211265		-19.9979	3.7705	-0.146186		-20.0053	3.7705	-0.18793		-20.0014	3.7705	-0.207431		-20.0001	3.7705	-0.149165		-19.997	3.7705	-0.199433
	-19.9948	3.77383	-0.169008		-20.0016	3.7705	-0.188397		-20.0029	3.77383	-0.211261		-19.9984	3.77383	-0.146192		-20.0047	3.77383	-0.187939		-20.0005	3.77383	-0.207435		-19.9995	3.77383	-0.149169		-19.9959	3.77383	-0.19941
	-19.993	3.77717	-0.169025		-20.0021	3.77383	-0.188437		-20.0045	3.77717	-0.211257		-19.9972	3.77717	-0.146184		-20.0048	3.77717	-0.187938		-20.0004	3.77717	-0.207438		-19.9993	3.77717	-0.14918		-19.9968	3.77717	-0.199397
	-19.9946	3.78217	-0.169011		-20.0027	3.77717	-0.188446		-20.003	3.78217	-0.211201		-19.9981	3.78217	-0.146215		-20.0051	3.78217	-0.187964		-20.0013	3.78217	-0.207436		-19.9995	3.78217	-0.149239		-19.9977	3.78217	-0.199353
	-19.9951	3.78717	-0.169026		-20.0022	3.78217	-0.188396		-20.0035	3.78717	-0.211147		-19.9974	3.78717	-0.146238		-20.0053	3.78717	-0.187936		-20.001	3.78717	-0.20741		-20	3.78717	-0.149241		-19.9963	3.78717	-0.199276
	-19.994	3.7905	-0.169047		-20.0026	3.78717	-0.188344		-20.0036	3.7905	-0.211117		-19.9985	3.7905	-0.14626		-20.0047	3.7905	-0.187897		-20.0007	3.7905	-0.207402		-19.9987	3.7905	-0.149241		-19.9979	3.7905	-0.199242
	-19.9936	3.7955	-0.169026		-20.0032	3.7905	-0.188261		-20.0032	3.7955	-0.211113		-19.9979	3.7955	-0.146297		-20.0047	3.7955	-0.187852		-20.0013	3.7955	-0.207428		-20	3.7955	-0.149257		-19.9963	3.7955	-0.199266
	-19.9957	3.8005	-0.169		-20.0037	3.7955	-0.188199		-20.0035	3.8005	-0.211089		-19.9981	3.8005	-0.146292		-20.0048	3.8005	-0.187848		-20.001	3.8005	-0.20745		-20.0004	3.8005	-0.149316		-19.9967	3.8005	-0.199311
	-19.9945	3.80383	-0.169028		-20.0038	3.8005	-0.18819		-20.0031	3.80383	-0.211048		-19.9979	3.80383	-0.146283		-20.0049	3.80383	-0.187855		-20.0012	3.80383	-0.207486		-19.9996	3.80383	-0.149373		-19.9966	3.80383	-0.199301
	-19.9947	3.80717	-0.169106		-20.0028	3.80383	-0.188196		-20.003	3.80717	-0.21102		-19.9986	3.80717	-0.146295		-20.0054	3.80717	-0.187881		-20.0007	3.80717	-0.207517		-19.9995	3.80717	-0.149443		-19.996	3.80717	-0.199265
	-19.9944	3.81217	-0.169215		-20.0035	3.80717	-0.188238		-20.0037	3.81217	-0.211023		-19.998	3.81217	-0.146378		-20.0054	3.81217	-0.187891		-20.0007	3.81217	-0.207519		-19.9991	3.81217	-0.149519		-19.9967	3.81217	-0.199216
	-19.9949	3.81717	-0.169249		-20.0026	3.81217	-0.188241		-20.0031	3.81717	-0.211002		-19.9984	3.81717	-0.146488		-20.0046	3.81717	-0.187898		-20.0019	3.81717	-0.207476		-19.9998	3.81717	-0.149555		-19.996	3.81717	-0.199188
	-19.9945	3.8205	-0.169234		-20.0024	3.81717	-0.188201		-20.003	3.8205	-0.21098		-19.9986	3.8205	-0.146521		-20.0058	3.8205	-0.187894		-20.001	3.8205	-0.207425		-19.9985	3.8205	-0.149562		-19.9972	3.8205	-0.199156
	-19.9942	3.82383	-0.16922		-20.0023	3.8205	-0.188172		-20.0031	3.82383	-0.210986		-19.9986	3.82383	-0.146539		-20.0052	3.82383	-0.187885		-20.0019	3.82383	-0.207402		-19.9998	3.82383	-0.149565		-19.9957	3.82383	-0.199127
	-19.9946	3.82883	-0.16923		-20.0031	3.82383	-0.188153		-20.0032	3.82883	-0.210999		-19.9984	3.82883	-0.146583		-20.0056	3.82883	-0.18785		-20.0019	3.82883	-0.207401		-20	3.82883	-0.149551		-19.9972	3.82883	-0.199082
	-19.9945	3.83383	-0.16924		-20.0031	3.82883	-0.188195		-20.0025	3.83383	-0.211013		-19.9981	3.83383	-0.146602		-20.0068	3.83383	-0.187832		-20.0018	3.83383	-0.20745		-19.9988	3.83383	-0.149513		-19.9968	3.83383	-0.199014
	-19.9943	3.83717	-0.169227		-20.0029	3.83383	-0.188211		-20.0042	3.83717	-0.211031		-19.9989	3.83717	-0.14656		-20.006	3.83717	-0.187829		-20.0017	3.83717	-0.207471		-20.0001	3.83717	-0.149545		-19.9965	3.83717	-0.198969
	-19.9952	3.84217	-0.169214		-20.0028	3.83717	-0.188189		-20.0031	3.84217	-0.211022		-19.9993	3.84217	-0.146557		-20.0052	3.84217	-0.187846		-20.0019	3.84217	-0.207473		-20	3.84217	-0.149599		-19.9968	3.84217	-0.198892
	-19.9951	3.84717	-0.169218		-20.0039	3.84217	-0.188138		-20.0038	3.84717	-0.21101		-19.9989	3.84717	-0.146564		-20.0051	3.84717	-0.187839		-20.0018	3.84717	-0.207445		-19.9999	3.84717	-0.149612		-19.9968	3.84717	-0.198857
	-19.9952	3.8505	-0.169226		-20.0025	3.84717	-0.188108		-20.0028	3.8505	-0.211018		-19.9995	3.8505	-0.146576		-20.0045	3.8505	-0.187821		-20.0012	3.8505	-0.207433		-19.9998	3.8505	-0.149627		-19.9969	3.8505	-0.198901
	-19.9949	3.85383	-0.169225		-20.0026	3.8505	-0.188103		-20.0031	3.85383	-0.211014		-19.999	3.85383	-0.146566		-20.0056	3.85383	-0.187795		-20.0004	3.85383	-0.207419		-20	3.85383	-0.149629		-19.996	3.85383	-0.19893
	-19.9948	3.85883	-0.16921		-20.0039	3.85383	-0.188088		-20.0032	3.85883	-0.211034		-19.9991	3.85883	-0.146564		-20.005	3.85883	-0.187791		-20.0012	3.85883	-0.2074		-19.9997	3.85883	-0.149677		-19.9968	3.85883	-0.19897
	-19.9962	3.86383	-0.169233		-20.0037	3.85883	-0.188071		-20.0019	3.86383	-0.211015		-19.9993	3.86383	-0.146594		-20.0048	3.86383	-0.187813		-20.0009	3.86383	-0.207373		-20.0002	3.86383	-0.149693		-19.9968	3.86383	-0.198994
	-19.9947	3.86717	-0.169263		-20.0026	3.86383	-0.188063		-20.0034	3.86717	-0.210989		-20	3.86717	-0.146644		-20.0051	3.86717	-0.187768		-20.0018	3.86717	-0.207354		-19.9997	3.86717	-0.149699		-19.9968	3.86717	-0.198958
	-19.9952	3.8705	-0.169288		-20.003	3.86717	-0.188066		-20.0038	3.8705	-0.210943		-19.9989	3.8705	-0.146674		-20.0051	3.8705	-0.187727		-20.0021	3.8705	-0.207313		-20.0004	3.8705	-0.149696		-19.9971	3.8705	-0.198922
	-19.9946	3.8755	-0.169269		-20.0027	3.8705	-0.188056		-20.0037	3.8755	-0.210915		-19.999	3.8755	-0.146674		-20.0054	3.8755	-0.187722		-20.0016	3.8755	-0.207257		-19.9998	3.8755	-0.149693		-19.9974	3.8755	-0.198883
	-19.9955	3.8805	-0.169268		-20.0044	3.8755	-0.188027		-20.0037	3.8805	-0.210918		-19.9987	3.8805	-0.146672		-20.0049	3.8805	-0.187765		-20.0007	3.8805	-0.207245		-19.9998	3.8805	-0.149662		-19.9974	3.8805	-0.198883
	-19.9949	3.88383	-0.169282		-20.0037	3.8805	-0.188031		-20.0038	3.88383	-0.210914		-19.9984	3.88383	-0.146664		-20.0051	3.88383	-0.187753		-20.0017	3.88383	-0.20724		-20.0004	3.88383	-0.149673		-19.9962	3.88383	-0.198859
	-19.9954	3.88883	-0.169333		-20.0032	3.88383	-0.188088		-20.0047	3.88883	-0.210914		-19.9988	3.88883	-0.146704		-20.0057	3.88883	-0.187722		-20.0013	3.88883	-0.207174		-20	3.88883	-0.149707		-19.9976	3.88883	-0.198812
	-19.9949	3.89383	-0.16938		-20.004	3.88883	-0.188123		-20.0039	3.89383	-0.210951		-19.9987	3.89383	-0.146726		-20.0053	3.89383	-0.187742		-20.0026	3.89383	-0.207107		-19.9997	3.89383	-0.149726		-19.9969	3.89383	-0.198769
	-19.9957	3.89717	-0.169416		-20.0048	3.89383	-0.188114		-20.0042	3.89717	-0.210989		-19.9988	3.89717	-0.14672		-20.0035	3.89717	-0.187769		-20.0023	3.89717	-0.207088		-19.9998	3.89717	-0.149694		-19.9978	3.89717	-0.198759
	-19.995	3.9005	-0.169453		-20.0031	3.89717	-0.188104		-20.0038	3.9005	-0.211026		-19.9988	3.9005	-0.146728		-20.0055	3.9005	-0.187773		-20.0016	3.9005	-0.207104		-19.9999	3.9005	-0.149654		-19.9971	3.9005	-0.198731
	-19.9953	3.9055	-0.169456		-20.0037	3.9005	-0.188112		-20.0033	3.9055	-0.211034		-19.9997	3.9055	-0.146713		-20.0061	3.9055	-0.187748		-20.0018	3.9055	-0.207132		-20.0006	3.9055	-0.149671		-19.997	3.9055	-0.198682
	-19.9948	3.9105	-0.169455		-20.0029	3.9055	-0.188139		-20.003	3.9105	-0.211017		-19.9994	3.9105	-0.146703		-20.0055	3.9105	-0.187728		-20.0025	3.9105	-0.207151		-19.9998	3.9105	-0.149716		-19.9974	3.9105	-0.198653
	-19.9952	3.91383	-0.16945		-20.0039	3.9105	-0.188144		-20.0037	3.91383	-0.210972		-19.9997	3.91383	-0.146694		-20.0054	3.91383	-0.18773		-20.0019	3.91383	-0.207127		-20.0006	3.91383	-0.149756		-19.9976	3.91383	-0.198645
	-19.9957	3.91883	-0.169439		-20.0033	3.91383	-0.188123		-20.0027	3.91883	-0.210938		-19.9991	3.91883	-0.146672		-20.0052	3.91883	-0.18775		-20.0024	3.91883	-0.207112		-20.0001	3.91883	-0.149798		-19.9974	3.91883	-0.198642
	-19.9949	3.92383	-0.169429		-20.0043	3.91883	-0.188055		-20.0033	3.92383	-0.210891		-20.0002	3.92383	-0.146676		-20.0057	3.92383	-0.187809		-20.0016	3.92383	-0.207095		-19.9996	3.92383	-0.14983		-19.9977	3.92383	-0.198613
	-19.9947	3.92717	-0.169464		-20.004	3.92383	-0.187978		-20.0023	3.92717	-0.210831		-19.9989	3.92717	-0.146716		-20.0051	3.92717	-0.187819		-20.0027	3.92717	-0.207096		-20.0004	3.92717	-0.149849		-19.9978	3.92717	-0.198605
	-19.9949	3.9305	-0.169532		-20.004	3.92717	-0.187937		-20.0035	3.9305	-0.210756		-19.9982	3.9305	-0.14676		-20.0056	3.9305	-0.187813		-20.0024	3.9305	-0.207088		-20.001	3.9305	-0.149874		-19.9974	3.9305	-0.198592
	-19.9959	3.9355	-0.16959		-20.0038	3.9305	-0.187904		-20.0037	3.9355	-0.210731		-19.9995	3.9355	-0.146822		-20.0054	3.9355	-0.187753		-20.002	3.9355	-0.207061		-20.0003	3.9355	-0.149875		-19.9977	3.9355	-0.198539
	-19.9954	3.9405	-0.169605		-20.0033	3.9355	-0.187884		-20.0039	3.9405	-0.210776		-20.0004	3.9405	-0.146832		-20.0059	3.9405	-0.187722		-20.0022	3.9405	-0.207004		-20.0007	3.9405	-0.149879		-19.999	3.9405	-0.19847
	-19.9952	3.94383	-0.169614		-20.004	3.9405	-0.187884		-20.0036	3.94383	-0.210785		-19.999	3.94383	-0.146802		-20.0057	3.94383	-0.18773		-20.0022	3.94383	-0.20696		-20.0004	3.94383	-0.149874		-19.9977	3.94383	-0.198449
	-19.9948	3.94717	-0.16961		-20.0042	3.94383	-0.187894		-20.0035	3.94717	-0.210784		-19.9986	3.94717	-0.146756		-20.0051	3.94717	-0.187749		-20.0021	3.94717	-0.20696		-20.0008	3.94717	-0.149888		-19.9975	3.94717	-0.198474
	-19.9956	3.95217	-0.169626		-20.0036	3.94717	-0.187955		-20.0038	3.95217	-0.210782		-19.9999	3.95217	-0.146665		-20.0054	3.95217	-0.187726		-20.0022	3.95217	-0.207003		-20.0003	3.95217	-0.149893		-19.9976	3.95217	-0.198515
	-19.9958	3.95717	-0.16962		-20.0031	3.95217	-0.188006		-20.0036	3.95717	-0.210798		-19.9995	3.95717	-0.146645		-20.0056	3.95717	-0.187712		-20.0018	3.95717	-0.207022		-20	3.95717	-0.149943		-19.998	3.95717	-0.198549
	-19.9952	3.9605	-0.169631		-20.0031	3.95717	-0.188017		-20.0029	3.9605	-0.210779		-19.9989	3.9605	-0.146665		-20.006	3.9605	-0.187701		-20.0021	3.9605	-0.207016		-20.0009	3.9605	-0.150014		-19.9976	3.9605	-0.198572
	-19.9957	3.9655	-0.169668		-20.0035	3.9605	-0.187981		-20.0036	3.9655	-0.210702		-19.999	3.9655	-0.146731		-20.0056	3.9655	-0.187694		-20.0027	3.9655	-0.206966		-20.0004	3.9655	-0.150095		-19.9975	3.9655	-0.1986
	-19.9954	3.9705	-0.16968		-20.004	3.9655	-0.187908		-20.004	3.9705	-0.210691		-19.9998	3.9705	-0.146758		-20.0064	3.9705	-0.187671		-20.0023	3.9705	-0.206888		-20.0009	3.9705	-0.150128		-19.9969	3.9705	-0.198562
	-19.9949	3.97383	-0.169652		-20.0038	3.9705	-0.187878		-20.0045	3.97383	-0.210752		-19.9996	3.97383	-0.146765		-20.0063	3.97383	-0.187667		-20.0025	3.97383	-0.206874		-20.0009	3.97383	-0.150133		-19.9974	3.97383	-0.198498
	-19.9959	3.97717	-0.16961		-20.0033	3.97383	-0.187889		-20.0044	3.97717	-0.210825		-20.0003	3.97717	-0.146772		-20.0057	3.97717	-0.187669		-20.0026	3.97717	-0.206844		-20.0006	3.97717	-0.150151		-19.9989	3.97717	-0.19842
	-19.9959	3.98217	-0.169577		-20.0047	3.97717	-0.187895		-20.0036	3.98217	-0.21088		-19.9993	3.98217	-0.146817		-20.0059	3.98217	-0.18768		-20.0031	3.98217	-0.206825		-20.0003	3.98217	-0.150124		-19.999	3.98217	-0.198379
	-19.9956	3.98717	-0.169601		-20.004	3.98217	-0.18788		-20.0038	3.98717	-0.210883		-19.9985	3.98717	-0.146869		-20.006	3.98717	-0.187621		-20.003	3.98717	-0.206787		-20.0013	3.98717	-0.150071		-19.9977	3.98717	-0.19842
	-19.9964	3.9905	-0.169614		-20.0038	3.98717	-0.187868		-20.0044	3.9905	-0.210863		-20.0001	3.9905	-0.146896		-20.0061	3.9905	-0.18759		-20.0027	3.9905	-0.206765		-20.0008	3.9905	-0.150084		-19.9964	3.9905	-0.198455
	-19.9964	3.9955	-0.169603		-20.0041	3.9905	-0.187861		-20.0049	3.9955	-0.210842		-19.9992	3.9955	-0.146907		-20.0064	3.9955	-0.187583		-20.0028	3.9955	-0.206785		-20.0009	3.9955	-0.150173		-19.998	3.9955	-0.19843
	-19.9972	4.0005	-0.16961		-20.0034	3.9955	-0.187833		-20.0043	4.0005	-0.210862		-20.0004	4.0005	-0.146917		-20.0053	4.0005	-0.187604		-20.0027	4.0005	-0.20679		-20.0012	4.0005	-0.150232		-19.9977	4.0005	-0.198391
	-19.9957	4.00383	-0.169619		-20.0039	4.0005	-0.187765		-20.0043	4.00383	-0.210873		-20.0009	4.00383	-0.146929		-20.0064	4.00383	-0.187632		-20.0024	4.00383	-0.206757		-20.001	4.00383	-0.150248		-19.9977	4.00383	-0.198381
	-19.9958	4.00717	-0.169646		-20.0038	4.00383	-0.187729		-20.0043	4.00717	-0.21088		-20.0003	4.00717	-0.146947		-20.0058	4.00717	-0.18766		-20.0022	4.00717	-0.206717		-20.0016	4.00717	-0.150244		-19.9974	4.00717	-0.198372
	-19.9962	4.01217	-0.169648		-20.0049	4.00717	-0.187736		-20.0047	4.01217	-0.210851		-20.0003	4.01217	-0.146951		-20.0056	4.01217	-0.187673		-20.0026	4.01217	-0.206664		-20.0003	4.01217	-0.150238		-19.9982	4.01217	-0.198372
	-19.9958	4.01717	-0.169607		-20.0041	4.01217	-0.187804		-20.0041	4.01717	-0.210828		-20.0008	4.01717	-0.146958		-20.0061	4.01717	-0.187662		-20.0023	4.01717	-0.206642		-20.0007	4.01717	-0.150249		-19.9981	4.01717	-0.198382
	-19.9975	4.0205	-0.169581		-20.0044	4.01717	-0.187839		-20.0051	4.0205	-0.210805		-20.0008	4.0205	-0.146971		-20.0062	4.0205	-0.187645		-20.0025	4.0205	-0.206628		-20.0011	4.0205	-0.150232		-19.998	4.0205	-0.198351
	-19.9959	4.02383	-0.169598		-20.0035	4.0205	-0.18786		-20.0034	4.02383	-0.210782		-20.0003	4.02383	-0.147004		-20.0048	4.02383	-0.187618		-20.003	4.02383	-0.206606		-20.0013	4.02383	-0.150236		-19.9971	4.02383	-0.198314
	-19.996	4.02883	-0.169647		-20.004	4.02383	-0.187886		-20.0045	4.02883	-0.210766		-20.0001	4.02883	-0.147056		-20.0053	4.02883	-0.187593		-20.003	4.02883	-0.206564		-20.0013	4.02883	-0.150252		-19.9984	4.02883	-0.198314
	-19.9966	4.03383	-0.16968		-20.004	4.02883	-0.187859		-20.0042	4.03383	-0.210762		-20.0005	4.03383	-0.147071		-20.0053	4.03383	-0.187567		-20.0034	4.03383	-0.206583		-20.0006	4.03383	-0.150238		-19.9986	4.03383	-0.198369
	-19.9966	4.03717	-0.169695		-20.0038	4.03383	-0.187818		-20.0049	4.03717	-0.210798		-19.9998	4.03717	-0.147065		-20.0062	4.03717	-0.187597		-20.0031	4.03717	-0.206595		-20.0012	4.03717	-0.150237		-19.9976	4.03717	-0.198408
	-19.9959	4.04217	-0.169737		-20.004	4.03717	-0.187713		-20.0038	4.04217	-0.210819		-20.0001	4.04217	-0.147013		-20.0058	4.04217	-0.187627		-20.0032	4.04217	-0.206598		-20.0009	4.04217	-0.150268		-19.9982	4.04217	-0.198372
	-19.9962	4.04717	-0.169781		-20.0052	4.04217	-0.187639		-20.0044	4.04717	-0.210803		-20.0002	4.04717	-0.146957		-20.0052	4.04717	-0.187622		-20.0028	4.04717	-0.206549		-20.0008	4.04717	-0.150329		-19.998	4.04717	-0.198339
	-19.9951	4.0505	-0.169794		-20.0034	4.04717	-0.187636		-20.0044	4.0505	-0.210776		-20.0005	4.0505	-0.146969		-20.0056	4.0505	-0.187586		-20.002	4.0505	-0.20653		-20.0016	4.0505	-0.150337		-19.9973	4.0505	-0.198341
	-19.9957	4.05383	-0.169824		-20.0037	4.0505	-0.187678		-20.0046	4.05383	-0.21076		-20.0002	4.05383	-0.146977		-20.0056	4.05383	-0.187539		-20.0023	4.05383	-0.206493		-19.9998	4.05383	-0.150349		-19.9975	4.05383	-0.198368
	-19.9955	4.05883	-0.169841		-20.0044	4.05383	-0.187734		-20.0044	4.05883	-0.210764		-20.0008	4.05883	-0.146971		-20.0063	4.05883	-0.187493		-20.0032	4.05883	-0.206431		-20.0013	4.05883	-0.150391		-19.9975	4.05883	-0.198388
	-19.9964	4.06383	-0.16988		-20.0044	4.05883	-0.187741		-20.0042	4.06383	-0.210768		-20.0001	4.06383	-0.146946		-20.0059	4.06383	-0.187453		-20.0031	4.06383	-0.206395		-20.0012	4.06383	-0.150403		-19.9976	4.06383	-0.19835
	-19.9957	4.06717	-0.169864		-20.0037	4.06383	-0.187722		-20.0054	4.06717	-0.21075		-20.0002	4.06717	-0.146931		-20.0064	4.06717	-0.187425		-20.0036	4.06717	-0.20639		-20.0011	4.06717	-0.150392		-19.9981	4.06717	-0.198321
	-19.9968	4.07217	-0.169864		-20.0039	4.06717	-0.18767		-20.0046	4.07217	-0.210724		-20.001	4.07217	-0.146971		-20.0065	4.07217	-0.187416		-20.0029	4.07217	-0.206341		-20.001	4.07217	-0.150368		-19.9989	4.07217	-0.198348
	-19.9957	4.07717	-0.169858		-20.0036	4.07217	-0.187608		-20.0046	4.07717	-0.210725		-20.0003	4.07717	-0.147025		-20.0053	4.07717	-0.187429		-20.0033	4.07717	-0.206287		-20.0017	4.07717	-0.150374		-19.9974	4.07717	-0.198373
	-19.9952	4.0805	-0.169849		-20.0045	4.07717	-0.187578		-20.0041	4.0805	-0.210719		-20.0006	4.0805	-0.147065		-20.0063	4.0805	-0.187444		-20.0039	4.0805	-0.206271		-20.001	4.0805	-0.1504		-19.9985	4.0805	-0.198388
	-19.9963	4.08383	-0.169836		-20.0041	4.0805	-0.18757		-20.0048	4.08383	-0.210701		-20.0013	4.08383	-0.147063		-20.0067	4.08383	-0.187427		-20.0038	4.08383	-0.206249		-20.0006	4.08383	-0.150411		-19.9981	4.08383	-0.198375
	-19.9965	4.08883	-0.169864		-20.0039	4.08383	-0.187554		-20.0046	4.08883	-0.210651		-20.0004	4.08883	-0.147019		-20.0058	4.08883	-0.187426		-20.0035	4.08883	-0.206224		-20.0012	4.08883	-0.150426		-19.999	4.08883	-0.19837
	-19.9957	4.09383	-0.169992		-20.0047	4.08883	-0.187558		-20.005	4.09383	-0.210609		-20.0007	4.09383	-0.146997		-20.0069	4.09383	-0.187421		-20.0032	4.09383	-0.20619		-20.0018	4.09383	-0.150452		-19.9974	4.09383	-0.198325
	-19.9963	4.09717	-0.170033		-20.0038	4.09383	-0.187551		-20.0057	4.09717	-0.21061		-20.0007	4.09717	-0.147029		-20.0065	4.09717	-0.187398		-20.0029	4.09717	-0.206167		-20.0008	4.09717	-0.15049		-19.9983	4.09717	-0.198278
	-19.9954	4.1005	-0.170002		-20.0034	4.09717	-0.187532		-20.0053	4.1005	-0.210628		-20.0006	4.1005	-0.147059		-20.0066	4.1005	-0.187367		-20.003	4.1005	-0.206168		-20.0015	4.1005	-0.150525		-19.9992	4.1005	-0.198261
	-19.9965	4.1055	-0.169913		-20.0047	4.1005	-0.187459		-20.0046	4.1055	-0.21063		-20.0007	4.1055	-0.147086		-20.007	4.1055	-0.18734		-20.0035	4.1055	-0.206165		-20.0018	4.1055	-0.150573		-19.9987	4.1055	-0.198281
	-19.9974	4.1105	-0.169888		-20.0046	4.1055	-0.187325		-20.0049	4.1105	-0.210592		-20.0014	4.1105	-0.147115		-20.0065	4.1105	-0.187341		-20.0037	4.1105	-0.206147		-20.0009	4.1105	-0.150599		-19.9979	4.1105	-0.198311
	-19.9965	4.11383	-0.169911		-20.0067	4.1105	-0.187286		-20.0051	4.11383	-0.210558		-20.0001	4.11383	-0.147131		-20.007	4.11383	-0.187345		-20.0038	4.11383	-0.206125		-20.0015	4.11383	-0.150614		-19.9986	4.11383	-0.198311
	-19.9967	4.11883	-0.169972		-20.0046	4.11383	-0.187303		-20.0047	4.11883	-0.210536		-20.0007	4.11883	-0.14717		-20.0068	4.11883	-0.18731		-20.0031	4.11883	-0.206103		-20.0018	4.11883	-0.150599		-19.9982	4.11883	-0.198294
	-19.9976	4.12383	-0.169988		-20.0053	4.11883	-0.187348		-20.0045	4.12383	-0.210512		-20.0005	4.12383	-0.147141		-20.0081	4.12383	-0.187274		-20.0036	4.12383	-0.206056		-20.0022	4.12383	-0.150595		-19.998	4.12383	-0.198252
	-19.9967	4.12717	-0.169968		-20.0049	4.12383	-0.187364		-20.0047	4.12717	-0.210494		-20.0007	4.12717	-0.147138		-20.0069	4.12717	-0.187279		-20.0048	4.12717	-0.206047		-20.0013	4.12717	-0.150603		-19.9978	4.12717	-0.19824
	-19.9969	4.1305	-0.169934		-20.0045	4.12717	-0.187376		-20.0053	4.1305	-0.210477		-20.001	4.1305	-0.147126		-20.0065	4.1305	-0.187282		-20.0035	4.1305	-0.206047		-20.0011	4.1305	-0.150599		-19.9987	4.1305	-0.198211
	-19.9969	4.1355	-0.169867		-20.0047	4.1305	-0.187343		-20.0053	4.1355	-0.210486		-20.0015	4.1355	-0.147148		-20.0067	4.1355	-0.18729		-20.003	4.1355	-0.206044		-20.0012	4.1355	-0.150595		-19.9985	4.1355	-0.198202
	-19.9964	4.1405	-0.169873		-20.0036	4.1355	-0.187286		-20.0043	4.1405	-0.210482		-20.0014	4.1405	-0.147203		-20.0071	4.1405	-0.187261		-20.0044	4.1405	-0.206002		-20.0014	4.1405	-0.150626		-19.9981	4.1405	-0.198177
	-19.997	4.14383	-0.169903		-20.0061	4.1405	-0.18725		-20.0042	4.14383	-0.210464		-20.0014	4.14383	-0.147217		-20.0065	4.14383	-0.187262		-20.004	4.14383	-0.205986		-20.0014	4.14383	-0.150687		-19.9983	4.14383	-0.198141
	-19.9968	4.14883	-0.169959		-20.0051	4.14383	-0.187203		-20.0045	4.14883	-0.210417		-20.001	4.14883	-0.14718		-20.0066	4.14883	-0.187263		-20.0044	4.14883	-0.205938		-20.0018	4.14883	-0.150755		-19.9983	4.14883	-0.198094
	-19.9962	4.15383	-0.170015		-20.0058	4.14883	-0.187176		-20.0051	4.15383	-0.210367		-20.002	4.15383	-0.147113		-20.0068	4.15383	-0.187218		-20.004	4.15383	-0.205851		-20.0019	4.15383	-0.150742		-19.9986	4.15383	-0.198083
	-19.9952	4.15717	-0.170024		-20.0052	4.15383	-0.187159		-20.0052	4.15717	-0.21032		-20.0009	4.15717	-0.147088		-20.0077	4.15717	-0.187186		-20.0047	4.15717	-0.205811		-20.0013	4.15717	-0.150693		-19.9991	4.15717	-0.198086
	-19.9966	4.1605	-0.169997		-20.0051	4.15717	-0.187115		-20.005	4.1605	-0.210294		-20.0003	4.1605	-0.147101		-20.0077	4.1605	-0.187138		-20.0049	4.1605	-0.205797		-20.0016	4.1605	-0.150665		-19.9988	4.1605	-0.198125
	-19.9972	4.1655	-0.169964		-20.0047	4.1605	-0.187037		-20.0053	4.1655	-0.210267		-20.0009	4.1655	-0.147097		-20.0065	4.1655	-0.187074		-20.0034	4.1655	-0.205793		-20.001	4.1655	-0.150671		-19.9985	4.1655	-0.198108
	-19.9971	4.1705	-0.169969		-20.0048	4.1655	-0.187017		-20.0048	4.1705	-0.210257		-20.0016	4.1705	-0.147083		-20.0071	4.1705	-0.187053		-20.0031	4.1705	-0.205797		-20.0026	4.1705	-0.150737		-19.9991	4.1705	-0.19807
	-19.9963	4.17383	-0.169998		-20.0048	4.1705	-0.187031		-20.0043	4.17383	-0.210274		-20.002	4.17383	-0.147096		-20.0064	4.17383	-0.187035		-20.0039	4.17383	-0.205795		-20.0005	4.17383	-0.15078		-19.9989	4.17383	-0.198048
	-19.9969	4.17717	-0.170024		-20.005	4.17383	-0.187028		-20.0052	4.17717	-0.210245		-20.0023	4.17717	-0.147117		-20.0064	4.17717	-0.187029		-20.0039	4.17717	-0.205796		-20.0015	4.17717	-0.150803		-19.9986	4.17717	-0.19804
	-19.9975	4.18217	-0.170021		-20.005	4.17717	-0.187007		-20.0053	4.18217	-0.210198		-20.0019	4.18217	-0.147138		-20.0062	4.18217	-0.18702		-20.004	4.18217	-0.205822		-20.0013	4.18217	-0.150797		-19.9989	4.18217	-0.198007
	-19.9974	4.18717	-0.170006		-20.0046	4.18217	-0.186971		-20.0051	4.18717	-0.210147		-20.0016	4.18717	-0.147128		-20.0063	4.18717	-0.187034		-20.0025	4.18717	-0.205856		-20.0015	4.18717	-0.150788		-19.9992	4.18717	-0.197985
	-19.9972	4.1905	-0.169973		-20.0043	4.18717	-0.186946		-20.0058	4.1905	-0.210116		-20.0016	4.1905	-0.147116		-20.0068	4.1905	-0.187034		-20.0037	4.1905	-0.20586		-20.0024	4.1905	-0.150799		-19.9991	4.1905	-0.197957
	-19.9973	4.1955	-0.169987		-20.0051	4.1905	-0.186924		-20.0055	4.1955	-0.210056		-20.0015	4.1955	-0.147136		-20.0076	4.1955	-0.186998		-20.0034	4.1955	-0.205796		-20.0022	4.1955	-0.150821		-19.9986	4.1955	-0.197937
	-19.9974	4.2005	-0.170041		-20.0043	4.1955	-0.186894		-20.0059	4.2005	-0.210048		-20.0022	4.2005	-0.147185		-20.0078	4.2005	-0.186984		-20.0042	4.2005	-0.205746		-20.0022	4.2005	-0.150847		-19.9989	4.2005	-0.197935
	-19.9962	4.20383	-0.170055		-20.0054	4.2005	-0.186863		-20.0058	4.20383	-0.210081		-20.0019	4.20383	-0.147188		-20.0064	4.20383	-0.186996		-20.0027	4.20383	-0.205717		-20.0017	4.20383	-0.150872		-19.9983	4.20383	-0.197933
	-19.9967	4.20717	-0.170042		-20.0051	4.20383	-0.186831		-20.0056	4.20717	-0.210127		-20.001	4.20717	-0.147175		-20.0073	4.20717	-0.187016		-20.0031	4.20717	-0.205707		-20.0016	4.20717	-0.150881		-19.9993	4.20717	-0.197921
	-19.9977	4.21217	-0.169993		-20.0053	4.20717	-0.186815		-20.0047	4.21217	-0.210104		-20.0015	4.21217	-0.147156		-20.0073	4.21217	-0.187022		-20.0033	4.21217	-0.205694		-20.0014	4.21217	-0.150862		-19.9986	4.21217	-0.197923
	-19.9984	4.21717	-0.17		-20.0049	4.21217	-0.186866		-20.0065	4.21717	-0.210036		-20.0012	4.21717	-0.14716		-20.0072	4.21717	-0.186965		-20.0038	4.21717	-0.205707		-20.0023	4.21717	-0.150835		-19.9986	4.21717	-0.197937
	-19.9976	4.2205	-0.170036		-20.0051	4.21717	-0.186881		-20.0055	4.2205	-0.209985		-20.0021	4.2205	-0.147199		-20.007	4.2205	-0.186926		-20.0039	4.2205	-0.205715		-20.0019	4.2205	-0.150826		-19.9989	4.2205	-0.197922
	-19.9963	4.2255	-0.17006		-20.0048	4.2205	-0.186864		-20.0053	4.2255	-0.20993		-20.0017	4.2255	-0.147226		-20.0068	4.2255	-0.186922		-20.0042	4.2255	-0.20572		-20.0018	4.2255	-0.150811		-19.999	4.2255	-0.197871
	-19.997	4.2305	-0.170053		-20.0056	4.2255	-0.186814		-20.0057	4.2305	-0.209919		-20.002	4.2305	-0.147216		-20.0071	4.2305	-0.186928		-20.004	4.2305	-0.205747		-20.0033	4.2305	-0.150829		-19.9993	4.2305	-0.197786
	-19.9979	4.23383	-0.170021		-20.006	4.2305	-0.186795		-20.0051	4.23383	-0.209903		-20.0022	4.23383	-0.147192		-20.0079	4.23383	-0.186928		-20.0043	4.23383	-0.205773		-20.0021	4.23383	-0.150868		-19.9985	4.23383	-0.197774
	-19.9976	4.23717	-0.169995		-20.005	4.23383	-0.186816		-20.0046	4.23717	-0.209894		-20.0011	4.23717	-0.147183		-20.0072	4.23717	-0.186896		-20.0036	4.23717	-0.205821		-20.0022	4.23717	-0.150912		-20.0005	4.23717	-0.197775
	-19.9972	4.24217	-0.169992		-20.0048	4.23717	-0.186838		-20.0052	4.24217	-0.209874		-20.0018	4.24217	-0.147204		-20.0068	4.24217	-0.1869		-20.0048	4.24217	-0.205827		-20.0028	4.24217	-0.150995		-19.9992	4.24217	-0.197789
	-19.9979	4.24717	-0.169967		-20.0058	4.24217	-0.186829		-20.0054	4.24717	-0.209822		-20.0019	4.24717	-0.147219		-20.0071	4.24717	-0.186911		-20.0034	4.24717	-0.205802		-20.0017	4.24717	-0.151076		-19.9986	4.24717	-0.197744
	-19.998	4.2505	-0.169944		-20.0058	4.24717	-0.186805		-20.0055	4.2505	-0.209771		-20.0025	4.2505	-0.147232		-20.0068	4.2505	-0.186921		-20.0049	4.2505	-0.205778		-20.0024	4.2505	-0.151104		-19.9992	4.2505	-0.197709
	-19.9973	4.25383	-0.169919		-20.0052	4.2505	-0.186771		-20.0054	4.25383	-0.209743		-20.0022	4.25383	-0.147244		-20.0072	4.25383	-0.186913		-20.004	4.25383	-0.205746		-20.0014	4.25383	-0.151106		-19.9998	4.25383	-0.197679
	-19.9979	4.25883	-0.16994		-20.0054	4.25383	-0.186732		-20.0056	4.25883	-0.209745		-20.0024	4.25883	-0.147256		-20.0073	4.25883	-0.186903		-20.0044	4.25883	-0.20576		-20.0025	4.25883	-0.151109		-19.9994	4.25883	-0.197658
	-19.997	4.26383	-0.170045		-20.0061	4.25883	-0.186672		-20.0059	4.26383	-0.209734		-20.0023	4.26383	-0.147253		-20.0073	4.26383	-0.186905		-20.0038	4.26383	-0.205761		-20.0019	4.26383	-0.15112		-19.9998	4.26383	-0.197637
	-19.9973	4.26717	-0.170101		-20.0061	4.26383	-0.186642		-20.0063	4.26717	-0.209705		-20.0023	4.26717	-0.147266		-20.0078	4.26717	-0.186908		-20.0031	4.26717	-0.205734		-20.0025	4.26717	-0.151119		-20.0003	4.26717	-0.197651
	-19.997	4.27217	-0.170083		-20.0055	4.26717	-0.186617		-20.0064	4.27217	-0.20965		-20.0015	4.27217	-0.147307		-20.0079	4.27217	-0.186939		-20.0035	4.27217	-0.205702		-20.0022	4.27217	-0.151118		-19.999	4.27217	-0.19769
	-19.9977	4.27717	-0.169991		-20.0038	4.27217	-0.186615		-20.0053	4.27717	-0.209638		-20.002	4.27717	-0.147366		-20.0076	4.27717	-0.186961		-20.0047	4.27717	-0.205672		-20.0025	4.27717	-0.151117		-20.0003	4.27717	-0.197717
	-19.9976	4.2805	-0.169944		-20.0054	4.27717	-0.186605		-20.0047	4.2805	-0.209644		-20.0015	4.2805	-0.147387		-20.0082	4.2805	-0.186978		-20.0033	4.2805	-0.205652		-20.0025	4.2805	-0.151089		-19.9989	4.2805	-0.197727
	-19.9982	4.28383	-0.169954		-20.006	4.2805	-0.186603		-20.0056	4.28383	-0.209635		-20.0021	4.28383	-0.147382		-20.0079	4.28383	-0.186987		-20.0035	4.28383	-0.205627		-20.0024	4.28383	-0.151082		-19.9993	4.28383	-0.197704
	-19.9981	4.28883	-0.170003		-20.0063	4.28383	-0.186623		-20.0055	4.28883	-0.209666		-20.0021	4.28883	-0.147395		-20.0077	4.28883	-0.186966		-20.0036	4.28883	-0.205587		-20.0024	4.28883	-0.151125		-19.9994	4.28883	-0.197649
	-19.9978	4.29383	-0.170047		-20.0063	4.28883	-0.186633		-20.0055	4.29383	-0.209672		-20.0014	4.29383	-0.147435		-20.0069	4.29383	-0.186916		-20.0037	4.29383	-0.20555		-20.0026	4.29383	-0.151192		-19.9999	4.29383	-0.197618
	-19.9972	4.29717	-0.170059		-20.0056	4.29383	-0.18658		-20.0055	4.29717	-0.20963		-20.0012	4.29717	-0.147451		-20.0075	4.29717	-0.186875		-20.0037	4.29717	-0.205533		-20.0029	4.29717	-0.151222		-20.0004	4.29717	-0.197571
	-19.9972	4.3005	-0.170027		-20.0068	4.29717	-0.186515		-20.0061	4.3005	-0.209575		-20.0021	4.3005	-0.147424		-20.0079	4.3005	-0.186869		-20.0038	4.3005	-0.205538		-20.0025	4.3005	-0.151208		-19.9983	4.3005	-0.197515
	-19.9975	4.3055	-0.169968		-20.0058	4.3005	-0.18646		-20.0064	4.3055	-0.209545		-20.0018	4.3055	-0.147371		-20.0077	4.3055	-0.186892		-20.004	4.3055	-0.205559		-20.002	4.3055	-0.151203		-20	4.3055	-0.197484
	-19.9983	4.3105	-0.169908		-20.006	4.3055	-0.186515		-20.0058	4.3105	-0.209551		-20.0023	4.3105	-0.147347		-20.0073	4.3105	-0.186872		-20.0045	4.3105	-0.205623		-20.0023	4.3105	-0.151212		-19.9997	4.3105	-0.197506
	-19.9981	4.31383	-0.169904		-20.0053	4.3105	-0.186526		-20.006	4.31383	-0.209533		-20.0021	4.31383	-0.147353		-20.0079	4.31383	-0.186813		-20.0039	4.31383	-0.205662		-20.0023	4.31383	-0.151212		-19.9993	4.31383	-0.197538
	-19.998	4.31883	-0.169937		-20.0055	4.31383	-0.186486		-20.0058	4.31883	-0.20951		-20.0022	4.31883	-0.147377		-20.0076	4.31883	-0.186733		-20.0039	4.31883	-0.205661		-20.0027	4.31883	-0.151156		-19.9986	4.31883	-0.197502
	-19.9979	4.32383	-0.169988		-20.0053	4.31883	-0.186381		-20.0062	4.32383	-0.209476		-20.0034	4.32383	-0.14742		-20.0076	4.32383	-0.186706		-20.0041	4.32383	-0.205596		-20.0025	4.32383	-0.151153		-19.9996	4.32383	-0.197467
	-19.9968	4.32717	-0.170003		-20.0059	4.32383	-0.18633		-20.0059	4.32717	-0.209457		-20.0031	4.32717	-0.147456		-20.0074	4.32717	-0.186728		-20.0044	4.32717	-0.205549		-20.0027	4.32717	-0.151171		-19.9983	4.32717	-0.197448
	-19.9979	4.3305	-0.16999		-20.0065	4.32717	-0.186329		-20.0052	4.3305	-0.209444		-20.0027	4.3305	-0.147476		-20.0078	4.3305	-0.186729		-20.0041	4.3305	-0.205533		-20.0033	4.3305	-0.151241		-19.9982	4.3305	-0.197418
	-19.9979	4.3355	-0.169971		-20.0062	4.3305	-0.186345		-20.0059	4.3355	-0.209403		-20.0019	4.3355	-0.147484		-20.0079	4.3355	-0.186722		-20.0037	4.3355	-0.205512		-20.0027	4.3355	-0.151305		-19.9992	4.3355	-0.197373
	-19.9974	4.3405	-0.16996		-20.0054	4.3355	-0.186407		-20.006	4.3405	-0.209374		-20.0033	4.3405	-0.147543		-20.0072	4.3405	-0.186687		-20.0046	4.3405	-0.205508		-20.0027	4.3405	-0.151321		-19.9989	4.3405	-0.19735
	-19.9976	4.34383	-0.169942		-20.0068	4.3405	-0.186423		-20.0057	4.34383	-0.209382		-20.003	4.34383	-0.1476		-20.0073	4.34383	-0.186663		-20.0041	4.34383	-0.205507		-20.0028	4.34383	-0.151311		-19.9997	4.34383	-0.197339
	-19.9984	4.34883	-0.169934		-20.0058	4.34383	-0.186406		-20.0054	4.34883	-0.209436		-20.0028	4.34883	-0.14763		-20.0081	4.34883	-0.18664		-20.0033	4.34883	-0.205519		-20.0024	4.34883	-0.151251		-19.9994	4.34883	-0.197325
	-19.9974	4.35383	-0.169922		-20.0064	4.34883	-0.18638		-20.0057	4.35383	-0.209467		-20.0018	4.35383	-0.147571		-20.0095	4.35383	-0.186624		-20.0033	4.35383	-0.20552		-20.0031	4.35383	-0.151202		-19.9992	4.35383	-0.197301
	-19.999	4.35717	-0.169904		-20.0062	4.35383	-0.186335		-20.0055	4.35717	-0.209435		-20.0029	4.35717	-0.147483		-20.0077	4.35717	-0.186621		-20.0045	4.35717	-0.20551		-20.0026	4.35717	-0.151187		-19.999	4.35717	-0.197302
	-19.9983	4.3605	-0.169874		-20.0054	4.35717	-0.186287		-20.0052	4.3605	-0.209373		-20.0032	4.3605	-0.147449		-20.0086	4.3605	-0.186641		-20.0041	4.3605	-0.205514		-20.0035	4.3605	-0.151189		-19.9986	4.3605	-0.197312
	-19.9987	4.3655	-0.169886		-20.0062	4.3605	-0.186186		-20.0066	4.3655	-0.209316		-20.0023	4.3655	-0.147393		-20.0083	4.3655	-0.186675		-20.0042	4.3655	-0.20557		-20.0027	4.3655	-0.151152		-19.9995	4.3655	-0.197265
	-19.9983	4.3705	-0.169953		-20.0063	4.3655	-0.186133		-20.0055	4.3705	-0.209288		-20.0038	4.3705	-0.147368		-20.0077	4.3705	-0.18668		-20.0037	4.3705	-0.205585		-20.0035	4.3705	-0.151134		-20.0005	4.3705	-0.197219
	-19.9972	4.37383	-0.169971		-20.0056	4.3705	-0.186092		-20.0061	4.37383	-0.209296		-20.0034	4.37383	-0.14736		-20.0082	4.37383	-0.18667		-20.0036	4.37383	-0.205567		-20.0038	4.37383	-0.151108		-20.0006	4.37383	-0.197224
	-19.9986	4.37717	-0.169959		-20.006	4.37383	-0.186053		-20.0062	4.37717	-0.209285		-20.0034	4.37717	-0.147361		-20.0085	4.37717	-0.186671		-20.0056	4.37717	-0.205528		-20.0033	4.37717	-0.151106		-20.0001	4.37717	-0.197255
	-19.9982	4.38217	-0.169925		-20.0058	4.37717	-0.186002		-20.0066	4.38217	-0.209272		-20.0032	4.38217	-0.147409		-20.0078	4.38217	-0.186704		-20.0043	4.38217	-0.205506		-20.0032	4.38217	-0.151128		-19.9996	4.38217	-0.197263
	-19.9982	4.38717	-0.169876		-20.0064	4.38217	-0.185985		-20.006	4.38717	-0.209287		-20.0023	4.38717	-0.147473		-20.0074	4.38717	-0.186779		-20.0049	4.38717	-0.205559		-20.0036	4.38717	-0.151162		-20	4.38717	-0.197212
	-19.9981	4.3905	-0.169845		-20.0076	4.38717	-0.186008		-20.0054	4.3905	-0.209308		-20.0033	4.3905	-0.147503		-20.0077	4.3905	-0.186816		-20.0039	4.3905	-0.205578		-20.0033	4.3905	-0.151142		-20.0004	4.3905	-0.197203
	-19.998	4.3955	-0.169826		-20.0062	4.3905	-0.18598		-20.0063	4.3955	-0.209303		-20.0027	4.3955	-0.147535		-20.0081	4.3955	-0.186816		-20.0045	4.3955	-0.205558		-20.0032	4.3955	-0.151088		-20.0001	4.3955	-0.19718
	-19.9988	4.4005	-0.169852		-20.0061	4.3955	-0.185942		-20.0059	4.4005	-0.209282		-20.0026	4.4005	-0.147552		-20.0085	4.4005	-0.186732		-20.0051	4.4005	-0.205541		-20.0023	4.4005	-0.151059		-20.0004	4.4005	-0.197168
	-19.998	4.40383	-0.169896		-20.0063	4.4005	-0.185895		-20.0065	4.40383	-0.209263		-20.0029	4.40383	-0.147549		-20.0075	4.40383	-0.186689		-20.0047	4.40383	-0.205539		-20.002	4.40383	-0.151086		-20	4.40383	-0.197125
	-19.9976	4.40717	-0.169929		-20.0063	4.40383	-0.185861		-20.0055	4.40717	-0.209216		-20.0029	4.40717	-0.14753		-20.0083	4.40717	-0.186666		-20.0041	4.40717	-0.205556		-20.0033	4.40717	-0.151107		-20.0003	4.40717	-0.197088
	-19.9979	4.41217	-0.169937		-20.0058	4.40717	-0.1858		-20.0058	4.41217	-0.209147		-20.0026	4.41217	-0.147527		-20.0084	4.41217	-0.186658		-20.004	4.41217	-0.20557		-20.0034	4.41217	-0.151092		-20.0008	4.41217	-0.197051
	-19.9981	4.41717	-0.169906		-20.0062	4.41217	-0.185779		-20.0049	4.41717	-0.209117		-20.0034	4.41717	-0.147543		-20.0082	4.41717	-0.18666		-20.0038	4.41717	-0.205576		-20.0028	4.41717	-0.151065		-20.0007	4.41717	-0.197007
	-19.9993	4.4205	-0.169878		-20.007	4.41717	-0.185794		-20.0057	4.4205	-0.209154		-20.0022	4.4205	-0.147556		-20.0088	4.4205	-0.186663		-20.0037	4.4205	-0.205579		-20.0029	4.4205	-0.15105		-20.0006	4.4205	-0.196984
	-19.999	4.4255	-0.169881		-20.0061	4.4205	-0.185807		-20.006	4.4255	-0.209197		-20.0029	4.4255	-0.147638		-20.0089	4.4255	-0.186656		-20.0039	4.4255	-0.205593		-20.0034	4.4255	-0.150997		-20.0004	4.4255	-0.196985
	-19.9982	4.4305	-0.169907		-20.0063	4.4255	-0.185803		-20.0061	4.4305	-0.209207		-20.0032	4.4305	-0.147673		-20.0089	4.4305	-0.186621		-20.0041	4.4305	-0.205558		-20.0035	4.4305	-0.150968		-19.9996	4.4305	-0.197013
	-19.9982	4.43383	-0.169901		-20.0058	4.4305	-0.185778		-20.0067	4.43383	-0.209214		-20.0028	4.43383	-0.147644		-20.0091	4.43383	-0.186598		-20.0032	4.43383	-0.205479		-20.0025	4.43383	-0.150967		-19.9999	4.43383	-0.197039
	-19.9994	4.43717	-0.169867		-20.0066	4.43383	-0.185734		-20.0058	4.43717	-0.209208		-20.0038	4.43717	-0.147596		-20.01	4.43717	-0.186586		-20.0043	4.43717	-0.205424		-20.0039	4.43717	-0.150981		-20.0009	4.43717	-0.197058
	-19.9982	4.44217	-0.169809		-20.0068	4.43717	-0.185705		-20.0063	4.44217	-0.209215		-20.0035	4.44217	-0.147599		-20.0085	4.44217	-0.186595		-20.0045	4.44217	-0.205412		-20.0037	4.44217	-0.150965		-20.0007	4.44217	-0.19705
	-19.9989	4.44717	-0.169795		-20.0068	4.44217	-0.185702		-20.0069	4.44717	-0.209215		-20.0033	4.44717	-0.147638		-20.0085	4.44717	-0.186652		-20.0045	4.44717	-0.205442		-20.0033	4.44717	-0.150953		-20.0002	4.44717	-0.197012
	-19.9987	4.4505	-0.169796		-20.0058	4.44717	-0.185711		-20.0073	4.4505	-0.209225		-20.0032	4.4505	-0.14763		-20.0076	4.4505	-0.186666		-20.0038	4.4505	-0.205427		-20.003	4.4505	-0.150953		-20.0012	4.4505	-0.196965
	-19.9984	4.45383	-0.169778		-20.0066	4.4505	-0.185697		-20.0059	4.45383	-0.20927		-20.0036	4.45383	-0.147604		-20.0088	4.45383	-0.186672		-20.0041	4.45383	-0.205398		-20.0038	4.45383	-0.150947		-20.0005	4.45383	-0.196913
	-19.9979	4.45883	-0.169735		-20.0062	4.45383	-0.185633		-20.0059	4.45883	-0.209294		-20.0039	4.45883	-0.14759		-20.0087	4.45883	-0.186661		-20.0052	4.45883	-0.205391		-20.0035	4.45883	-0.150981		-20.001	4.45883	-0.196832
	-19.9988	4.46383	-0.16971		-20.0069	4.45883	-0.185589		-20.0058	4.46383	-0.209249		-20.0034	4.46383	-0.147598		-20.008	4.46383	-0.186671		-20.0041	4.46383	-0.205416		-20.0042	4.46383	-0.151046		-20.0003	4.46383	-0.196734
	-19.9987	4.46717	-0.169714		-20.0068	4.46383	-0.185572		-20.0066	4.46717	-0.209198		-20.0037	4.46717	-0.147589		-20.0077	4.46717	-0.186671		-20.0044	4.46717	-0.205401		-20.0029	4.46717	-0.151055		-20.0008	4.46717	-0.196656
	-19.9982	4.47217	-0.169729		-20.0068	4.46717	-0.185622		-20.0064	4.47217	-0.209095		-20.0037	4.47217	-0.147617		-20.0087	4.47217	-0.186664		-20.0041	4.47217	-0.205372		-20.0038	4.47217	-0.151037		-20.0008	4.47217	-0.196607
	-19.9979	4.47717	-0.169743		-20.0062	4.47217	-0.185696		-20.0058	4.47717	-0.209047		-20.0018	4.47717	-0.14765		-20.0087	4.47717	-0.186661		-20.0053	4.47717	-0.205374		-20.0037	4.47717	-0.151023		-19.9999	4.47717	-0.196599
	-19.9988	4.4805	-0.169746		-20.0072	4.47717	-0.185713		-20.0075	4.4805	-0.20906		-20.004	4.4805	-0.147656		-20.0068	4.4805	-0.18664		-20.0049	4.4805	-0.205384		-20.0033	4.4805	-0.151011		-20.0005	4.4805	-0.196605
	-19.998	4.48383	-0.169745		-20.0064	4.4805	-0.185683		-20.0074	4.48383	-0.209099		-20.0029	4.48383	-0.147652		-20.0081	4.48383	-0.186611		-20.0047	4.48383	-0.205365		-20.004	4.48383	-0.150989		-20.0005	4.48383	-0.196577
	-19.9983	4.48883	-0.169726		-20.0068	4.48383	-0.185631		-20.0071	4.48883	-0.209114		-20.0036	4.48883	-0.147614		-20.0077	4.48883	-0.186576		-20.0038	4.48883	-0.205344		-20.0044	4.48883	-0.150973		-20.0003	4.48883	-0.196506
	-19.998	4.49383	-0.169708		-20.0072	4.48883	-0.185624		-20.0063	4.49383	-0.209105		-20.0035	4.49383	-0.147607		-20.0078	4.49383	-0.186609		-20.0048	4.49383	-0.205311		-20.003	4.49383	-0.151006		-20.0001	4.49383	-0.196439
	-19.999	4.49717	-0.169691		-20.0058	4.49383	-0.185631		-20.0061	4.49717	-0.209097		-20.0034	4.49717	-0.147649		-20.0081	4.49717	-0.186664		-20.0042	4.49717	-0.205316		-20.0036	4.49717	-0.151018		-20.0009	4.49717	-0.196437
	-19.9986	4.50217	-0.169686		-20.0068	4.49717	-0.18565		-20.0066	4.50217	-0.209087		-20.0039	4.50217	-0.14767		-20.0076	4.50217	-0.186758		-20.0051	4.50217	-0.205291		-20.0037	4.50217	-0.151069		-20.0007	4.50217	-0.19647
	-19.9988	4.50717	-0.16965		-20.0063	4.50217	-0.185623		-20.0079	4.50717	-0.20907		-20.0038	4.50717	-0.147653		-20.0072	4.50717	-0.186787		-20.0051	4.50717	-0.205237		-20.0038	4.50717	-0.151084		-20.0009	4.50717	-0.196471
	-19.9994	4.5105	-0.169626		-20.0067	4.50717	-0.185584		-20.0077	4.5105	-0.209054		-20.0036	4.5105	-0.147614		-20.0082	4.5105	-0.186768		-20.0046	4.5105	-0.205202		-20.003	4.5105	-0.151058		-20.0006	4.5105	-0.196441
	-19.9993	4.51383	-0.169603		-20.0068	4.5105	-0.185516		-20.0071	4.51383	-0.209048		-20.0032	4.51383	-0.147602		-20.0088	4.51383	-0.186722		-20.0036	4.51383	-0.20516		-20.0047	4.51383	-0.151053		-20.0008	4.51383	-0.196393
	-19.9987	4.51883	-0.169601		-20.0065	4.51383	-0.185438		-20.0069	4.51883	-0.209014		-20.0042	4.51883	-0.147616		-20.0086	4.51883	-0.186725		-20.0055	4.51883	-0.20511		-20.0041	4.51883	-0.151042		-20.0009	4.51883	-0.196366
	-19.9988	4.52383	-0.169637		-20.0073	4.51883	-0.185396		-20.0063	4.52383	-0.208947		-20.0036	4.52383	-0.147617		-20.0076	4.52383	-0.186806		-20.0054	4.52383	-0.205077		-20.0032	4.52383	-0.151055		-20.0005	4.52383	-0.196337
	-19.9988	4.52717	-0.169663		-20.0067	4.52383	-0.185375		-20.0067	4.52717	-0.208915		-20.0057	4.52717	-0.147633		-20.0085	4.52717	-0.186849		-20.0051	4.52717	-0.205093		-20.0039	4.52717	-0.151052		-20.0011	4.52717	-0.196338
	-19.9991	4.5305	-0.169666		-20.0069	4.52717	-0.185356		-20.0073	4.5305	-0.208884		-20.0046	4.5305	-0.147677		-20.0089	4.5305	-0.186844		-20.0042	4.5305	-0.20512		-20.0041	4.5305	-0.151045		-20.0019	4.5305	-0.196339
	-19.9988	4.5355	-0.169672		-20.0062	4.5305	-0.185348		-20.0069	4.5355	-0.208897		-20.0032	4.5355	-0.147745		-20.0083	4.5355	-0.186833		-20.0051	4.5355	-0.205159		-20.0045	4.5355	-0.151062		-20.0004	4.5355	-0.19635
	-19.9986	4.5405	-0.169636		-20.0064	4.5355	-0.185351		-20.0062	4.5405	-0.20895		-20.0039	4.5405	-0.147754		-20.0083	4.5405	-0.186817		-20.0042	4.5405	-0.205142		-20.0041	4.5405	-0.15107		-20.0012	4.5405	-0.196397
	-19.9994	4.54383	-0.169594		-20.0068	4.5405	-0.18534		-20.0072	4.54383	-0.208929		-20.0039	4.54383	-0.147721		-20.0092	4.54383	-0.186825		-20.0042	4.54383	-0.205108		-20.004	4.54383	-0.151086		-20.0005	4.54383	-0.196387
	-19.9996	4.54883	-0.169575		-20.007	4.54383	-0.18535		-20.0069	4.54883	-0.208839		-20.0042	4.54883	-0.147692		-20.0091	4.54883	-0.186853		-20.0046	4.54883	-0.205054		-20.0041	4.54883	-0.151088		-20.0003	4.54883	-0.196323
	-19.9996	4.55383	-0.169582		-20.0061	4.54883	-0.185404		-20.0077	4.55383	-0.208802		-20.0039	4.55383	-0.147721		-20.01	4.55383	-0.186876		-20.0044	4.55383	-0.205003		-20.0035	4.55383	-0.151116		-20.001	4.55383	-0.196314
	-19.9993	4.55717	-0.169583		-20.0069	4.55383	-0.185445		-20.0071	4.55717	-0.208841		-20.0034	4.55717	-0.147758		-20.0082	4.55717	-0.186867		-20.0042	4.55717	-0.204947		-20.0033	4.55717	-0.151132		-20.0018	4.55717	-0.196322
	-20	4.5605	-0.169549		-20.0067	4.55717	-0.185478		-20.0071	4.5605	-0.208871		-20.0036	4.5605	-0.147778		-20.0086	4.5605	-0.186832		-20.0052	4.5605	-0.204876		-20.0034	4.5605	-0.151173		-20.0009	4.5605	-0.196291
	-19.9986	4.5655	-0.169497		-20.0068	4.5605	-0.18544		-20.0063	4.5655	-0.208817		-20.0038	4.5655	-0.14779		-20.0092	4.5655	-0.186766		-20.0055	4.5655	-0.204808		-20.0038	4.5655	-0.151189		-20.0008	4.5655	-0.196185
	-20.0001	4.5705	-0.169484		-20.0074	4.5655	-0.185382		-20.0067	4.5705	-0.20873		-20.0044	4.5705	-0.147791		-20.0097	4.5705	-0.186779		-20.003	4.5705	-0.204785		-20.0038	4.5705	-0.151168		-20.0012	4.5705	-0.196129
	-19.9988	4.57383	-0.169462		-20.0082	4.5705	-0.185371		-20.0068	4.57383	-0.208744		-20.0047	4.57383	-0.147827		-20.0082	4.57383	-0.186806		-20.0057	4.57383	-0.204786		-20.0037	4.57383	-0.151135		-19.9999	4.57383	-0.196149
	-19.9994	4.57883	-0.169442		-20.0075	4.57383	-0.185408		-20.0063	4.57883	-0.208787		-20.0035	4.57883	-0.147858		-20.0078	4.57883	-0.186843		-20.005	4.57883	-0.204775		-20.0041	4.57883	-0.151074		-20.0013	4.57883	-0.196177
	-19.9988	4.58383	-0.169421		-20.0071	4.57883	-0.185415		-20.0068	4.58383	-0.20875		-20.0043	4.58383	-0.147896		-20.0096	4.58383	-0.18685		-20.0053	4.58383	-0.204765		-20.0046	4.58383	-0.151006		-20.0007	4.58383	-0.196163
	-19.9984	4.58717	-0.169422		-20.0069	4.58383	-0.185401		-20.0071	4.58717	-0.208701		-20.0039	4.58717	-0.14791		-20.0087	4.58717	-0.186821		-20.0051	4.58717	-0.204744		-20.0044	4.58717	-0.15098		-20.001	4.58717	-0.196147
	-19.9994	4.5905	-0.169428		-20.0067	4.58717	-0.185377		-20.0061	4.5905	-0.208676		-20.0043	4.5905	-0.147952		-20.0091	4.5905	-0.186814		-20.005	4.5905	-0.204738		-20.0048	4.5905	-0.151004		-19.9999	4.5905	-0.196154
	-19.9998	4.5955	-0.169414		-20.0073	4.5905	-0.185316		-20.0068	4.5955	-0.208695		-20.0038	4.5955	-0.147994		-20.0086	4.5955	-0.186833		-20.005	4.5955	-0.204756		-20.0044	4.5955	-0.151048		-20.0003	4.5955	-0.196135
	-19.9994	4.6005	-0.169427		-20.0079	4.5955	-0.185264		-20.0065	4.6005	-0.20869		-20.0037	4.6005	-0.148045		-20.0085	4.6005	-0.186884		-20.0053	4.6005	-0.204766		-20.0044	4.6005	-0.151087		-20.0011	4.6005	-0.196135
	-19.9982	4.60383	-0.169416		-20.008	4.6005	-0.185275		-20.0059	4.60383	-0.208668		-20.004	4.60383	-0.148055		-20.0087	4.60383	-0.186873		-20.0055	4.60383	-0.204786		-20.0046	4.60383	-0.151106		-19.9997	4.60383	-0.196147
	-19.9999	4.60717	-0.169409		-20.0062	4.60383	-0.185285		-20.0068	4.60717	-0.208652		-20.0044	4.60717	-0.148035		-20.0082	4.60717	-0.186812		-20.0056	4.60717	-0.204804		-20.003	4.60717	-0.15113		-20.0006	4.60717	-0.196128
	-20.0003	4.61217	-0.169362		-20.0071	4.60717	-0.185311		-20.0076	4.61217	-0.20863		-20.0046	4.61217	-0.14806		-20.0084	4.61217	-0.186756		-20.0049	4.61217	-0.204814		-20.005	4.61217	-0.151131		-20.0008	4.61217	-0.196076
	-20	4.61717	-0.169358		-20.0062	4.61217	-0.185324		-20.0072	4.61717	-0.208602		-20.0038	4.61717	-0.148141		-20.0084	4.61717	-0.186736		-20.0056	4.61717	-0.204821		-20.0051	4.61717	-0.15112		-20.0014	4.61717	-0.196037
	-19.9998	4.6205	-0.169341		-20.0078	4.61717	-0.185311		-20.0069	4.6205	-0.208556		-20.0043	4.6205	-0.148195		-20.0085	4.6205	-0.186731		-20.005	4.6205	-0.204796		-20.0041	4.6205	-0.151123		-20.0018	4.6205	-0.196007
	-19.9999	4.6255	-0.169314		-20.0071	4.6205	-0.185309		-20.0072	4.6255	-0.208504		-20.0045	4.6255	-0.148205		-20.0079	4.6255	-0.186715		-20.0059	4.6255	-0.204762		-20.0046	4.6255	-0.151117		-20.0006	4.6255	-0.195969
	-19.9983	4.6305	-0.169288		-20.0082	4.6255	-0.185325		-20.007	4.6305	-0.208504		-20.0034	4.6305	-0.148169		-20.0091	4.6305	-0.186701		-20.0055	4.6305	-0.20473		-20.0039	4.6305	-0.151141		-20.0013	4.6305	-0.195948
	-19.9996	4.63383	-0.169295		-20.0068	4.6305	-0.185343		-20.0074	4.63383	-0.208541		-20.0043	4.63383	-0.148163		-20.0077	4.63383	-0.186705		-20.0056	4.63383	-0.204698		-20.0042	4.63383	-0.151134		-20.0009	4.63383	-0.195954
	-19.9982	4.63717	-0.169308		-20.0076	4.63383	-0.18534		-20.0081	4.63717	-0.208569		-20.005	4.63717	-0.148191		-20.0093	4.63717	-0.186756		-20.0051	4.63717	-0.204673		-20.0039	4.63717	-0.151141		-20.0003	4.63717	-0.195927
	-19.9993	4.64217	-0.169313		-20.0071	4.63717	-0.185319		-20.0076	4.64217	-0.208565		-20.0043	4.64217	-0.148245		-20.0079	4.64217	-0.18682		-20.0059	4.64217	-0.204638		-20.0046	4.64217	-0.151158		-20.0014	4.64217	-0.195934
	-19.9994	4.64717	-0.169322		-20.0084	4.64217	-0.185338		-20.0063	4.64717	-0.208502		-20.005	4.64717	-0.1483		-20.0078	4.64717	-0.186824		-20.0052	4.64717	-0.204596		-20.0038	4.64717	-0.151176		-20.0012	4.64717	-0.195937
	-19.9994	4.6505	-0.169315		-20.0067	4.64717	-0.185332		-20.0068	4.6505	-0.208477		-20.0042	4.6505	-0.148293		-20.0082	4.6505	-0.186782		-20.0063	4.6505	-0.204561		-20.0036	4.6505	-0.151172		-20.0011	4.6505	-0.195932
	-19.9998	4.6555	-0.16929		-20.007	4.6505	-0.185322		-20.0076	4.6555	-0.208499		-20.005	4.6555	-0.14823		-20.0086	4.6555	-0.186729		-20.0054	4.6555	-0.204522		-20.0041	4.6555	-0.151127		-20.0019	4.6555	-0.195873
	-19.9998	4.6605	-0.169274		-20.0063	4.6555	-0.185293		-20.007	4.6605	-0.208517		-20.0051	4.6605	-0.148156		-20.0092	4.6605	-0.186716		-20.0059	4.6605	-0.204522		-20.0043	4.6605	-0.151116		-20.0014	4.6605	-0.19585
	-19.9998	4.66383	-0.169259		-20.0071	4.6605	-0.185298		-20.0074	4.66383	-0.208512		-20.0046	4.66383	-0.148154		-20.0087	4.66383	-0.186749		-20.0054	4.66383	-0.204528		-20.0046	4.66383	-0.151117		-20.0014	4.66383	-0.195837
	-20.0009	4.66717	-0.169279		-20.0075	4.66383	-0.185307		-20.0077	4.66717	-0.208482		-20.0048	4.66717	-0.148191		-20.0091	4.66717	-0.186802		-20.0059	4.66717	-0.20451		-20.0037	4.66717	-0.151139		-20.002	4.66717	-0.195808
	-19.9993	4.67217	-0.169266		-20.0068	4.66717	-0.185305		-20.0069	4.67217	-0.208446		-20.0043	4.67217	-0.14825		-20.0081	4.67217	-0.186837		-20.0056	4.67217	-0.204469		-20.0044	4.67217	-0.151159		-20.0018	4.67217	-0.195743
	-19.9999	4.67717	-0.16923		-20.0081	4.67217	-0.185295		-20.0067	4.67717	-0.208449		-20.0045	4.67717	-0.14829		-20.0087	4.67717	-0.186782		-20.0057	4.67717	-0.204424		-20.0053	4.67717	-0.151183		-20.0016	4.67717	-0.195672
	-19.9991	4.6805	-0.169203		-20.0085	4.67717	-0.185264		-20.0065	4.6805	-0.208457		-20.0045	4.6805	-0.148297		-20.0079	4.6805	-0.186729		-20.0056	4.6805	-0.20438		-20.004	4.6805	-0.151209		-20.002	4.6805	-0.19564
	-20	4.68383	-0.169195		-20.0069	4.6805	-0.185236		-20.0062	4.68383	-0.208445		-20.0049	4.68383	-0.14831		-20.0097	4.68383	-0.186692		-20.0062	4.68383	-0.204334		-20.0043	4.68383	-0.151238		-20.0007	4.68383	-0.195628
	-19.9995	4.68883	-0.169256		-20.0073	4.68383	-0.18521		-20.0077	4.68883	-0.208384		-20.0047	4.68883	-0.148356		-20.009	4.68883	-0.186681		-20.0055	4.68883	-0.204306		-20.0046	4.68883	-0.151267		-20.0015	4.68883	-0.195636
	-19.9998	4.69383	-0.169272		-20.008	4.68883	-0.185172		-20.0071	4.69383	-0.208334		-20.0042	4.69383	-0.148371		-20.01	4.69383	-0.186734		-20.007	4.69383	-0.204333		-20.0044	4.69383	-0.151286		-20.0019	4.69383	-0.195576
	-19.999	4.69717	-0.169259		-20.0074	4.69383	-0.185133		-20.008	4.69717	-0.208309		-20.006	4.69717	-0.148367		-20.0092	4.69717	-0.186769		-20.0051	4.69717	-0.204371		-20.0043	4.69717	-0.151283		-20.0018	4.69717	-0.19553
	-19.9992	4.70217	-0.16922		-20.0071	4.69717	-0.185135		-20.0071	4.70217	-0.208286		-20.0043	4.70217	-0.148318		-20.0086	4.70217	-0.186782		-20.0052	4.70217	-0.204357		-20.0052	4.70217	-0.151252		-20.0018	4.70217	-0.195545
	-19.9997	4.70717	-0.169224		-20.0075	4.70217	-0.185182		-20.008	4.70717	-0.208305		-20.0043	4.70717	-0.148312		-20.0088	4.70717	-0.186745		-20.0062	4.70717	-0.20432		-20.0054	4.70717	-0.151181		-20.0016	4.70717	-0.195579
	-20	4.7105	-0.169247		-20.0074	4.70717	-0.185213		-20.0067	4.7105	-0.208335		-20.0049	4.7105	-0.148345		-20.0085	4.7105	-0.186689		-20.0065	4.7105	-0.204283		-20.0063	4.7105	-0.151162		-20.0007	4.7105	-0.195583
	-19.9994	4.71383	-0.169251		-20.0081	4.7105	-0.18524		-20.0073	4.71383	-0.208338		-20.004	4.71383	-0.148389		-20.0081	4.71383	-0.186644		-20.0057	4.71383	-0.20426		-20.005	4.71383	-0.151144		-20.0012	4.71383	-0.195568
	-20.0004	4.71883	-0.169242		-20.0071	4.71383	-0.185293		-20.0078	4.71883	-0.208293		-20.0047	4.71883	-0.148424		-20.0084	4.71883	-0.1866		-20.0056	4.71883	-0.204293		-20.0052	4.71883	-0.151095		-20.0014	4.71883	-0.195537
	-20.0001	4.72383	-0.169198		-20.0075	4.71883	-0.18536		-20.0068	4.72383	-0.208251		-20.0058	4.72383	-0.148428		-20.0085	4.72383	-0.186556		-20.0056	4.72383	-0.204341		-20.0048	4.72383	-0.151058		-20.0021	4.72383	-0.195547
	-20.0006	4.72717	-0.169195		-20.0074	4.72383	-0.185382		-20.0073	4.72717	-0.208277		-20.0043	4.72717	-0.148401		-20.009	4.72717	-0.186554		-20.0056	4.72717	-0.204356		-20.0052	4.72717	-0.151075		-20.0017	4.72717	-0.19554
	-20.0003	4.7305	-0.169192		-20.0078	4.72717	-0.185398		-20.0071	4.7305	-0.208295		-20.0045	4.7305	-0.148382		-20.0076	4.7305	-0.18657		-20.006	4.7305	-0.204341		-20.0049	4.7305	-0.151116		-20.0011	4.7305	-0.195528
	-20.0005	4.7355	-0.169199		-20.0075	4.7305	-0.185395		-20.0072	4.7355	-0.208342		-20.0053	4.7355	-0.148423		-20.0086	4.7355	-0.186609		-20.0054	4.7355	-0.204336		-20.0046	4.7355	-0.151152		-20.0018	4.7355	-0.195432
	-20	4.7405	-0.169195		-20.0076	4.7355	-0.18536		-20.0066	4.7405	-0.208393		-20.0054	4.7405	-0.148432		-20.0086	4.7405	-0.18663		-20.0054	4.7405	-0.204302		-20.0052	4.7405	-0.151118		-20.0018	4.7405	-0.195335
	-20.0012	4.74383	-0.169183		-20.0077	4.7405	-0.185351		-20.0075	4.74383	-0.208392		-20.0049	4.74383	-0.148434		-20.0074	4.74383	-0.186617		-20.0066	4.74383	-0.204299		-20.005	4.74383	-0.151095		-20.0018	4.74383	-0.195339
	-20.0004	4.74883	-0.169169		-20.0074	4.74383	-0.185355		-20.0077	4.74883	-0.208406		-20.0047	4.74883	-0.148445		-20.0094	4.74883	-0.186624		-20.0055	4.74883	-0.204335		-20.0043	4.74883	-0.151116		-20.0018	4.74883	-0.195419
	-20.0004	4.75383	-0.169172		-20.007	4.74883	-0.185368		-20.0062	4.75383	-0.208415		-20.0056	4.75383	-0.148481		-20.009	4.75383	-0.186655		-20.0056	4.75383	-0.204374		-20.0044	4.75383	-0.151168		-20.0014	4.75383	-0.195457
	-19.9996	4.75717	-0.169173		-20.0077	4.75383	-0.18536		-20.0069	4.75717	-0.208394		-20.005	4.75717	-0.148473		-20.0087	4.75717	-0.186646		-20.0062	4.75717	-0.204383		-20.0049	4.75717	-0.151188		-20.0011	4.75717	-0.195415
	-20.0002	4.7605	-0.169198		-20.0073	4.75717	-0.185328		-20.0067	4.7605	-0.20836		-20.0057	4.7605	-0.148453		-20.0086	4.7605	-0.186591		-20.0058	4.7605	-0.204382		-20.0045	4.7605	-0.151192		-20.0014	4.7605	-0.195375
	-20.0001	4.7655	-0.169181		-20.0071	4.7605	-0.185316		-20.0074	4.7655	-0.208347		-20.005	4.7655	-0.148391		-20.0095	4.7655	-0.186532		-20.0059	4.7655	-0.204412		-20.005	4.7655	-0.151212		-20.0019	4.7655	-0.19539
	-20.0005	4.7705	-0.169167		-20.008	4.7655	-0.185368		-20.0075	4.7705	-0.208371		-20.0061	4.7705	-0.148373		-20.0085	4.7705	-0.186558		-20.0055	4.7705	-0.204438		-20.0048	4.7705	-0.151243		-20.0016	4.7705	-0.195461
	-20	4.77383	-0.169143		-20.0068	4.7705	-0.185397		-20.0083	4.77383	-0.208386		-20.0055	4.77383	-0.148404		-20.0091	4.77383	-0.1866		-20.0056	4.77383	-0.204434		-20.0048	4.77383	-0.15128		-20.0014	4.77383	-0.195499
	-19.9999	4.77883	-0.169106		-20.0078	4.77383	-0.185416		-20.0069	4.77883	-0.208408		-20.0048	4.77883	-0.14845		-20.0094	4.77883	-0.186647		-20.0063	4.77883	-0.204372		-20.0046	4.77883	-0.151337		-20.0017	4.77883	-0.195492
	-20.0005	4.78383	-0.169086		-20.0068	4.77883	-0.18542		-20.007	4.78383	-0.208434		-20.0053	4.78383	-0.148484		-20.0091	4.78383	-0.186651		-20.0058	4.78383	-0.204295		-20.005	4.78383	-0.151357		-20.0013	4.78383	-0.195419
	-20.0004	4.78717	-0.169086		-20.0067	4.78383	-0.18543		-20.0071	4.78717	-0.208448		-20.0053	4.78717	-0.148501		-20.0083	4.78717	-0.186654		-20.0067	4.78717	-0.20428		-20.0044	4.78717	-0.151375		-20.0016	4.78717	-0.19539
	-20.0002	4.7905	-0.169143		-20.0065	4.78717	-0.185434		-20.0076	4.7905	-0.208462		-20.0056	4.7905	-0.148501		-20.0088	4.7905	-0.186653		-20.0055	4.7905	-0.204289		-20.0054	4.7905	-0.151385		-20.0021	4.7905	-0.195403
	-19.9994	4.7955	-0.169139		-20.0077	4.7905	-0.185424		-20.0078	4.7955	-0.208488		-20.0056	4.7955	-0.148484		-20.0087	4.7955	-0.186667		-20.0058	4.7955	-0.204321		-20.0053	4.7955	-0.151429		-20.0014	4.7955	-0.195389
	-20.0003	4.8005	-0.169109		-20.0068	4.7955	-0.185425		-20.0077	4.8005	-0.208492		-20.0055	4.8005	-0.148475		-20.0086	4.8005	-0.18668		-20.0059	4.8005	-0.204335		-20.0053	4.8005	-0.151497		-20.0027	4.8005	-0.195307
	-19.999	4.80383	-0.169099		-20.0074	4.8005	-0.185421		-20.0077	4.80383	-0.20849		-20.0059	4.80383	-0.148484		-20.009	4.80383	-0.186665		-20.0053	4.80383	-0.204358		-20.0047	4.80383	-0.151502		-20.0023	4.80383	-0.195232
	-20.0005	4.80717	-0.169105		-20.0066	4.80383	-0.185437		-20.0072	4.80717	-0.208484		-20.0055	4.80717	-0.148486		-20.0081	4.80717	-0.186642		-20.0048	4.80717	-0.204415		-20.005	4.80717	-0.151511		-20.0022	4.80717	-0.195174
	-20	4.81217	-0.169099		-20.0077	4.80717	-0.185457		-20.008	4.81217	-0.208474		-20.0056	4.81217	-0.148482		-20.0094	4.81217	-0.186587		-20.0053	4.81217	-0.204456		-20.0048	4.81217	-0.151474		-20.0027	4.81217	-0.195167
	-20.0009	4.81717	-0.169088		-20.0082	4.81217	-0.185522		-20.0088	4.81717	-0.208437		-20.0054	4.81717	-0.148465		-20.0092	4.81717	-0.186551		-20.0051	4.81717	-0.204425		-20.0047	4.81717	-0.151458		-20.0026	4.81717	-0.195223
	-19.9993	4.8205	-0.169088		-20.0079	4.81717	-0.185571		-20.008	4.8205	-0.208409		-20.0042	4.8205	-0.148479		-20.008	4.8205	-0.186528		-20.0054	4.8205	-0.204375		-20.0048	4.8205	-0.151458		-20.0024	4.8205	-0.195239
	-20.0002	4.8255	-0.169065		-20.0073	4.8205	-0.185597		-20.0084	4.8255	-0.208392		-20.0051	4.8255	-0.148489		-20.009	4.8255	-0.18651		-20.0062	4.8255	-0.204347		-20.0047	4.8255	-0.151513		-20.0027	4.8255	-0.195201
	-20.0003	4.8305	-0.168972		-20.0084	4.8255	-0.18558		-20.0074	4.8305	-0.208399		-20.005	4.8305	-0.148514		-20.0091	4.8305	-0.186489		-20.0055	4.8305	-0.204386		-20.0049	4.8305	-0.151568		-20.0032	4.8305	-0.195097
	-20.0004	4.83383	-0.168935		-20.0087	4.8305	-0.185535		-20.0077	4.83383	-0.208426		-20.0053	4.83383	-0.148514		-20.0079	4.83383	-0.186492		-20.0061	4.83383	-0.204437		-20.0056	4.83383	-0.151564		-20.0023	4.83383	-0.195079
	-20.0004	4.83717	-0.168925		-20.0079	4.83383	-0.185515		-20.0079	4.83717	-0.208463		-20.005	4.83717	-0.148527		-20.0097	4.83717	-0.186502		-20.0059	4.83717	-0.204453		-20.0054	4.83717	-0.151549		-20.0022	4.83717	-0.195082
	-20.0007	4.84217	-0.168932		-20.0083	4.83717	-0.185473		-20.0075	4.84217	-0.20842		-20.0053	4.84217	-0.148552		-20.0092	4.84217	-0.186497		-20.0055	4.84217	-0.204405		-20.0049	4.84217	-0.151543		-20.0022	4.84217	-0.195117
	-20.0011	4.84717	-0.168953		-20.0088	4.84217	-0.185475		-20.0078	4.84717	-0.208364		-20.0064	4.84717	-0.14857		-20.0102	4.84717	-0.186477		-20.0061	4.84717	-0.204407		-20.0047	4.84717	-0.151561		-20.0016	4.84717	-0.195117
	-20.0011	4.8505	-0.168984		-20.0085	4.84717	-0.185496		-20.0071	4.8505	-0.208316		-20.0048	4.8505	-0.148562		-20.0096	4.8505	-0.18647		-20.0058	4.8505	-0.204421		-20.0045	4.8505	-0.151582		-20.0024	4.8505	-0.195104
	-20.0008	4.8555	-0.169007		-20.0079	4.8505	-0.18554		-20.0079	4.8555	-0.208255		-20.0053	4.8555	-0.148554		-20.0088	4.8555	-0.186506		-20.0054	4.8555	-0.204427		-20.0048	4.8555	-0.151591		-20.0025	4.8555	-0.195073
	-20.0012	4.8605	-0.168994		-20.0081	4.8555	-0.185533		-20.0081	4.8605	-0.208211		-20.0065	4.8605	-0.148611		-20.0104	4.8605	-0.186556		-20.0067	4.8605	-0.204408		-20.0046	4.8605	-0.151559		-20.0014	4.8605	-0.195015
	-20.0007	4.86383	-0.168937		-20.0071	4.8605	-0.185479		-20.009	4.86383	-0.208192		-20.0053	4.86383	-0.148629		-20.0085	4.86383	-0.186562		-20.006	4.86383	-0.204402		-20.0063	4.86383	-0.151532		-20.0008	4.86383	-0.19498
	-20.0003	4.86717	-0.168906		-20.0062	4.86383	-0.185452		-20.0085	4.86717	-0.208195		-20.0054	4.86717	-0.148598		-20.0081	4.86717	-0.18653		-20.0062	4.86717	-0.204431		-20.0049	4.86717	-0.151499		-20.0025	4.86717	-0.194965
	-20.0002	4.87217	-0.168875		-20.0081	4.86717	-0.185436		-20.0082	4.87217	-0.208187		-20.0061	4.87217	-0.148591		-20.0085	4.87217	-0.186463		-20.006	4.87217	-0.20446		-20.0057	4.87217	-0.151475		-20.0016	4.87217	-0.194957
	-20.0005	4.87717	-0.168853		-20.0074	4.87217	-0.185431		-20.0087	4.87717	-0.208156		-20.0056	4.87717	-0.148657		-20.0092	4.87717	-0.186403		-20.0063	4.87717	-0.204469		-20.0061	4.87717	-0.151461		-20.002	4.87717	-0.194961
	-19.9998	4.8805	-0.168842		-20.0081	4.87717	-0.185421		-20.0073	4.8805	-0.208122		-20.0052	4.8805	-0.148689		-20.0087	4.8805	-0.18638		-20.0059	4.8805	-0.204494		-20.0046	4.8805	-0.151461		-20.0023	4.8805	-0.194953
	-19.9996	4.88383	-0.168834		-20.0079	4.8805	-0.18541		-20.0084	4.88383	-0.208074		-20.0056	4.88383	-0.148657		-20.0093	4.88383	-0.186372		-20.0066	4.88383	-0.204497		-20.0054	4.88383	-0.151455		-20.0019	4.88383	-0.194934
	-20.0007	4.88883	-0.168839		-20.0077	4.88383	-0.185385		-20.0087	4.88883	-0.208053		-20.006	4.88883	-0.14857		-20.0098	4.88883	-0.186364		-20.0058	4.88883	-0.20446		-20.0051	4.88883	-0.151473		-20.0024	4.88883	-0.194919
	-19.9996	4.89383	-0.168836		-20.008	4.88883	-0.185369		-20.009	4.89383	-0.208087		-20.0056	4.89383	-0.148521		-20.0087	4.89383	-0.186385		-20.0057	4.89383	-0.204442		-20.0057	4.89383	-0.151474		-20.0023	4.89383	-0.194947
	-20	4.89717	-0.168827		-20.0077	4.89383	-0.185347		-20.0082	4.89717	-0.208092		-20.0063	4.89717	-0.148528		-20.011	4.89717	-0.186398		-20.0054	4.89717	-0.204451		-20.0047	4.89717	-0.151501		-20.0026	4.89717	-0.194944
	-20.0008	4.90217	-0.168806		-20.0079	4.89717	-0.185346		-20.009	4.90217	-0.208073		-20.0054	4.90217	-0.148528		-20.0092	4.90217	-0.186363		-20.006	4.90217	-0.204412		-20.0059	4.90217	-0.151581		-20.0025	4.90217	-0.194887
	-20.0016	4.90717	-0.168804		-20.0072	4.90217	-0.185304		-20.0086	4.90717	-0.208029		-20.0055	4.90717	-0.148511		-20.0095	4.90717	-0.1863		-20.0066	4.90717	-0.204359		-20.0052	4.90717	-0.151668		-20.0032	4.90717	-0.194804
	-20.0007	4.9105	-0.16881		-20.008	4.90717	-0.18527		-20.0076	4.9105	-0.207977		-20.0057	4.9105	-0.1485		-20.0106	4.9105	-0.186287		-20.0057	4.9105	-0.204316		-20.0049	4.9105	-0.15169		-20.0029	4.9105	-0.194807
	-20.0012	4.91383	-0.168794		-20.0091	4.9105	-0.18525		-20.0085	4.91383	-0.207957		-20.0054	4.91383	-0.148512		-20.0101	4.91383	-0.18631		-20.0058	4.91383	-0.204284		-20.0049	4.91383	-0.151665		-20.0019	4.91383	-0.194827
	-20.0011	4.91883	-0.168718		-20.0078	4.91383	-0.185317		-20.0085	4.91883	-0.207925		-20.0063	4.91883	-0.148564		-20.0094	4.91883	-0.186425		-20.0063	4.91883	-0.204271		-20.0052	4.91883	-0.151642		-20.0022	4.91883	-0.194802
	-20.0004	4.92383	-0.168636		-20.0075	4.91883	-0.185372		-20.0081	4.92383	-0.207926		-20.0065	4.92383	-0.14862		-20.0095	4.92383	-0.186496		-20.0061	4.92383	-0.204325		-20.0053	4.92383	-0.151674		-20.0023	4.92383	-0.194768
	-20.0006	4.92717	-0.168614		-20.0076	4.92383	-0.185352		-20.0082	4.92717	-0.207919		-20.0068	4.92717	-0.148636		-20.0092	4.92717	-0.186492		-20.0059	4.92717	-0.204386		-20.0059	4.92717	-0.151693		-20.0025	4.92717	-0.19478
	-20.0007	4.93217	-0.168597		-20.0083	4.92717	-0.185327		-20.0087	4.93217	-0.207942		-20.0056	4.93217	-0.148589		-20.0098	4.93217	-0.186446		-20.0059	4.93217	-0.204423		-20.0054	4.93217	-0.151743		-20.0025	4.93217	-0.194781
	-20.0014	4.93717	-0.168584		-20.0086	4.93217	-0.185325		-20.0082	4.93717	-0.207985		-20.0065	4.93717	-0.148535		-20.0099	4.93717	-0.186382		-20.0062	4.93717	-0.204421		-20.0044	4.93717	-0.151785		-20.0035	4.93717	-0.19477
	-20.0019	4.9405	-0.168576		-20.0071	4.93717	-0.185313		-20.0089	4.9405	-0.208002		-20.0055	4.9405	-0.148516		-20.0098	4.9405	-0.186351		-20.0057	4.9405	-0.204396		-20.006	4.9405	-0.151781		-20.0024	4.9405	-0.19474
	-20.0015	4.94383	-0.168566		-20.0075	4.9405	-0.185302		-20.0078	4.94383	-0.207978		-20.0062	4.94383	-0.14852		-20.0098	4.94383	-0.186329		-20.0054	4.94383	-0.204375		-20.0051	4.94383	-0.151769		-20.0021	4.94383	-0.194719
	-20.0001	4.94883	-0.16859		-20.0087	4.94383	-0.185283		-20.009	4.94883	-0.207905		-20.006	4.94883	-0.148518		-20.0094	4.94883	-0.186306		-20.0057	4.94883	-0.204352		-20.0052	4.94883	-0.151723		-20.0018	4.94883	-0.194694
	-20.0005	4.95383	-0.168598		-20.0078	4.94883	-0.185269		-20.0091	4.95383	-0.207849		-20.0068	4.95383	-0.148514		-20.0087	4.95383	-0.186277		-20.0062	4.95383	-0.204339		-20.0063	4.95383	-0.15172		-20.0026	4.95383	-0.194689
	-20.0014	4.95717	-0.168597		-20.0074	4.95383	-0.185244		-20.0089	4.95717	-0.207858		-20.0068	4.95717	-0.148522		-20.0096	4.95717	-0.186253		-20.0049	4.95717	-0.20434		-20.0058	4.95717	-0.151743		-20.0024	4.95717	-0.194686
	-20.0007	4.9605	-0.16861		-20.0082	4.95717	-0.185232		-20.0084	4.9605	-0.207886		-20.0058	4.9605	-0.14853		-20.0087	4.9605	-0.18625		-20.006	4.9605	-0.204348		-20.005	4.9605	-0.151749		-20.0016	4.9605	-0.194663
	-20.0004	4.9655	-0.168617		-20.0083	4.9605	-0.185212		-20.0084	4.9655	-0.207884		-20.0065	4.9655	-0.148529		-20.0098	4.9655	-0.186277		-20.0057	4.9655	-0.204343		-20.0057	4.9655	-0.151771		-20.0021	4.9655	-0.194654
	-20.0006	4.9705	-0.168556		-20.0086	4.9655	-0.185211		-20.0084	4.9705	-0.20784		-20.0058	4.9705	-0.148512		-20.0088	4.9705	-0.186264		-20.0061	4.9705	-0.204306		-20.0045	4.9705	-0.15177		-20.0023	4.9705	-0.19462
	-20.0008	4.97383	-0.168516		-20.0082	4.9705	-0.185201		-20.0088	4.97383	-0.207814		-20.0056	4.97383	-0.1485		-20.0099	4.97383	-0.186241		-20.006	4.97383	-0.204266		-20.0062	4.97383	-0.151766		-20.0026	4.97383	-0.19461
	-20.001	4.97883	-0.1685		-20.0083	4.97383	-0.185197		-20.0085	4.97883	-0.207794		-20.0058	4.97883	-0.148458		-20.0096	4.97883	-0.186202		-20.0063	4.97883	-0.204181		-20.0056	4.97883	-0.151789		-20.003	4.97883	-0.194586
	-20.0004	4.98383	-0.168497		-20.0075	4.97883	-0.185187		-20.0081	4.98383	-0.207791		-20.0063	4.98383	-0.148462		-20.0105	4.98383	-0.186202		-20.0077	4.98383	-0.204131		-20.0054	4.98383	-0.151846		-20.003	4.98383	-0.194567
	-20.0004	4.98717	-0.168486		-20.0089	4.98383	-0.185185		-20.0078	4.98717	-0.20777		-20.0065	4.98717	-0.148494		-20.0103	4.98717	-0.186215		-20.0067	4.98717	-0.204109		-20.0055	4.98717	-0.15186		-20.0029	4.98717	-0.194577
	-20.0012	4.9905	-0.168477		-20.0079	4.98717	-0.185178		-20.0084	4.9905	-0.207757		-20.005	4.9905	-0.148486		-20.0097	4.9905	-0.186219		-20.0058	4.9905	-0.204104		-20.0056	4.9905	-0.151831		-20.0042	4.9905	-0.194574
	-20.0005	4.9955	-0.168477		-20.0079	4.9905	-0.185232		-20.0076	4.9955	-0.207742		-20.0058	4.9955	-0.148463		-20.0096	4.9955	-0.186195		-20.0061	4.9955	-0.204092		-20.0056	4.9955	-0.151763		-20.0026	4.9955	-0.194547
	1	-2	0		1	4.9955	0		1	-2	0		1	-2	0		1	-2	0		1	-2	0		1	-2	0		1	-2	0
	-20.0007	5.0005	-0.168504		-20.008	-2	-0.185273		-20.0089	5.0005	-0.207728		-20.0058	5.0005	-0.148449		-20.0104	5.0005	-0.186139		-20.0062	5.0005	-0.204082		-20.0056	5.0005	-0.151755		-20.0026	5.0005	-0.194541
	-20.0008	5.0055	-0.168508		-20.008	5.0005	-0.185202		-20.0086	5.0055	-0.207716		-20.006	5.0055	-0.148467		-20.01	5.0055	-0.186091		-20.0065	5.0055	-0.204117		-20.0051	5.0055	-0.151775		-20.0026	5.0055	-0.19452
	-20.0008	5.0105	-0.168493		-20.0088	5.0055	-0.185131		-20.0079	5.0105	-0.207681		-20.0059	5.0105	-0.148457		-20.0106	5.0105	-0.186065		-20.0065	5.0105	-0.204113		-20.0052	5.0105	-0.151759		-20.0038	5.0105	-0.194499
	-20.0011	5.01383	-0.168477		-20.0084	5.0105	-0.185091		-20.0086	5.01383	-0.207645		-20.0058	5.01383	-0.148467		-20.0105	5.01383	-0.186077		-20.0056	5.01383	-0.204096		-20.0049	5.01383	-0.151736		-20.0026	5.01383	-0.194465
	-20.0006	5.01883	-0.168414		-20.0077	5.01383	-0.185045		-20.0085	5.01883	-0.207574		-20.0054	5.01883	-0.148473		-20.0094	5.01883	-0.186065		-20.0063	5.01883	-0.203995		-20.0049	5.01883	-0.151663		-20.0025	5.01883	-0.19441
	-20.0002	5.02383	-0.168323		-20.0082	5.01883	-0.184925		-20.0085	5.02383	-0.207451		-20.0051	5.02383	-0.148446		-20.0097	5.02383	-0.185995		-20.0052	5.02383	-0.203863		-20.0041	5.02383	-0.151559		-20.001	5.02383	-0.194257
	-19.9993	5.02717	-0.168275		-20.0071	5.02383	-0.184822		-20.0069	5.02717	-0.207324		-20.0043	5.02717	-0.148378		-20.0091	5.02717	-0.185897		-20.0047	5.02717	-0.203729		-20.0039	5.02717	-0.151425		-20.0021	5.02717	-0.194077
	-19.9989	5.0305	-0.168216		-20.0072	5.02717	-0.184704		-20.007	5.0305	-0.207197		-20.004	5.0305	-0.148268		-20.0082	5.0305	-0.185771		-20.0033	5.0305	-0.203434		-20.0024	5.0305	-0.151316		-20.0022	5.0305	-0.193915
	-19.9965	5.0355	-0.168083		-20.005	5.0305	-0.184439		-20.0056	5.0355	-0.206996		-20.0026	5.0355	-0.148088		-20.0067	5.0355	-0.185393		-20.0021	5.0355	-0.202764		-20.0016	5.0355	-0.151182		-19.9995	5.0355	-0.193699
	-19.994	5.0405	-0.167908		-20.0024	5.0355	-0.184053		-20.0035	5.0405	-0.206519		-19.9994	5.0405	-0.147469		-20.0045	5.0405	-0.184456		-19.9994	5.0405	-0.201239		-19.9985	5.0405	-0.15101		-19.9975	5.0405	-0.193339
	-19.9925	5.04383	-0.16779		-20.0009	5.0405	-0.183609		-20.0019	5.04383	-0.206019		-19.9977	5.04383	-0.146		-20.0009	5.04383	-0.182703		-19.9972	5.04383	-0.198542		-19.9951	5.04383	-0.150841		-19.9955	5.04383	-0.192489
	-19.987	5.04883	-0.16763		-19.9964	5.04383	-0.182033		-19.9966	5.04883	-0.204825		-19.9936	5.04883	-0.14168		-19.997	5.04883	-0.177418		-19.9926	5.04883	-0.190129		-19.9917	5.04883	-0.150143		-19.9912	5.04883	-0.189023
	-19.9811	5.05383	-0.167462		-19.9916	5.04883	-0.179122		-19.9912	5.05383	-0.202445		-19.9888	5.05383	-0.137605		-19.9909	5.05383	-0.167257		-19.9852	5.05383	-0.17773		-19.9874	5.05383	-0.149416		-19.9847	5.05383	-0.183458
	-19.977	5.05717	-0.167328		-19.9863	5.05383	-0.175025		-19.9869	5.05717	-0.199567		-19.9848	5.05717	-0.135302		-19.9875	5.05717	-0.156728		-19.982	5.05717	-0.166036		-19.9819	5.05717	-0.148885		-19.9812	5.05717	-0.178583
	-19.9719	5.0605	-0.167204		-19.9818	5.05717	-0.169372		-19.9827	5.0605	-0.195128		-19.9797	5.0605	-0.131859		-19.9825	5.0605	-0.144064		-19.9761	5.0605	-0.153138		-19.9769	5.0605	-0.148338		-19.9766	5.0605	-0.172724
	-19.9642	5.0655	-0.167008		-19.9734	5.0605	-0.157789		-19.9739	5.0655	-0.187041		-19.971	5.0655	-0.121703		-19.9744	5.0655	-0.119228		-19.9676	5.0655	-0.131044		-19.9684	5.0655	-0.147152		-19.968	5.0655	-0.158393
	-19.954	5.0705	-0.166829		-19.9647	5.0655	-0.143953		-19.9644	5.0705	-0.176746		-19.9622	5.0705	-0.108265		-19.9651	5.0705	-0.0973052		-19.9582	5.0705	-0.112079		-19.9602	5.0705	-0.145921		-19.9599	5.0705	-0.142018
	-19.9491	5.07383	-0.166737		-19.9579	5.0705	-0.135235		-19.9591	5.07383	-0.170586		-19.9556	5.07383	-0.0995137		-19.9575	5.07383	-0.0840592		-19.9501	5.07383	-0.101458		-19.9518	5.07383	-0.145624		-19.9525	5.07383	-0.132837
	-19.9407	5.07717	-0.166671		-19.9517	5.07383	-0.128339		-19.951	5.07717	-0.164555		-19.9488	5.07717	-0.0925423		-19.9513	5.07717	-0.0753061		-19.9433	5.07717	-0.0908559		-19.9459	5.07717	-0.145388		-19.9453	5.07717	-0.123101
	-19.9303	5.08217	-0.166715		-19.9392	5.07717	-0.120141		-19.9394	5.08217	-0.155575		-19.9376	5.08217	-0.0864181		-19.9394	5.08217	-0.0627664		-19.9315	5.08217	-0.076056		-19.934	5.08217	-0.145021		-19.9338	5.08217	-0.111888
	-19.9183	5.08717	-0.166876		-19.9268	5.08217	-0.113335		-19.9275	5.08717	-0.146672		-19.9258	5.08717	-0.0825518		-19.9266	5.08717	-0.0511004		-19.9198	5.08717	-0.0647743		-19.923	5.08717	-0.144721		-19.9219	5.08717	-0.102384
	-19.9102	5.0905	-0.167006		-19.9185	5.08717	-0.108553		-19.9191	5.0905	-0.142761		-19.9178	5.0905	-0.0814649		-19.9188	5.0905	-0.0453167		-19.9104	5.0905	-0.0599705		-19.9151	5.0905	-0.144618		-19.9132	5.0905	-0.0978512
	-19.8967	5.0955	-0.167421		-19.906	5.0905	-0.104154		-19.9065	5.0955	-0.139865		-19.9041	5.0955	-0.0804928		-19.9055	5.0955	-0.0397986		-19.8973	5.0955	-0.0539783		-19.901	5.0955	-0.144614		-19.9009	5.0955	-0.0930039
	-19.8845	5.1005	-0.169025		-19.8921	5.0955	-0.101834		-19.8926	5.1005	-0.138263		-19.8906	5.1005	-0.0802048		-19.8913	5.1005	-0.0361029		-19.8844	5.1005	-0.0501985		-19.8877	5.1005	-0.144867		-19.8861	5.1005	-0.0888298
	-19.8741	5.10383	-0.172798		-19.8821	5.1005	-0.100821		-19.8852	5.10383	-0.137575		-19.8814	5.10383	-0.080494		-19.8823	5.10383	-0.0335378		-19.8757	5.10383	-0.0492497		-19.8785	5.10383	-0.145594		-19.8785	5.10383	-0.0865759
	-19.8653	5.10717	-0.178132		-19.8731	5.10383	-0.10059		-19.8748	5.10717	-0.137017		-19.8725	5.10717	-0.0808745		-19.8724	5.10717	-0.0297907		-19.8649	5.10717	-0.0484887		-19.8692	5.10717	-0.147434		-19.8681	5.10717	-0.0851426
	-19.8502	5.11217	-0.188892		-19.8592	5.10717	-0.100694		-19.8603	5.11217	-0.136287		-19.8579	5.11217	-0.0814989		-19.8591	5.11217	-0.0266656		-19.8494	5.11217	-0.0473673		-19.8549	5.11217	-0.153207		-19.8536	5.11217	-0.08426
	-19.8363	5.11717	-0.201953		-19.8446	5.11217	-0.10143		-19.8457	5.11717	-0.136141		-19.844	5.11717	-0.0830975		-19.8427	5.11717	-0.0273809		-19.8351	5.11717	-0.0468949		-19.8404	5.11717	-0.163144		-19.8392	5.11717	-0.0841141
	-19.8267	5.1205	-0.211488		-19.8355	5.11717	-0.101992		-19.8358	5.1205	-0.136348		-19.8332	5.1205	-0.0861679		-19.8318	5.1205	-0.0284251		-19.8256	5.1205	-0.047465		-19.8315	5.1205	-0.174403		-19.8296	5.1205	-0.0841098
	-19.8111	5.1255	-0.229419		-19.8203	5.1205	-0.102598		-19.8203	5.1255	-0.136677		-19.8185	5.1255	-0.0971364		-19.8173	5.1255	-0.0292652		-19.8087	5.1255	-0.0523193		-19.817	5.1255	-0.190027		-19.814	5.1255	-0.0858123
	-19.7953	5.1305	-0.246668		-19.804	5.1255	-0.103733		-19.8047	5.1305	-0.137366		-19.8043	5.1305	-0.115906		-19.8025	5.1305	-0.0306313		-19.7923	5.1305	-0.0558438		-19.8011	5.1305	-0.207184		-19.7975	5.1305	-0.0870316
	-19.7832	5.13383	-0.256525		-19.7929	5.1305	-0.105626		-19.7948	5.13383	-0.138436		-19.7923	5.13383	-0.131924		-19.7912	5.13383	-0.0333112		-19.7826	5.13383	-0.0571525		-19.7904	5.13383	-0.221612		-19.7871	5.13383	-0.0875085
	-19.7737	5.13717	-0.265939		-19.7818	5.13383	-0.108378		-19.7837	5.13717	-0.141437		-19.7826	5.13717	-0.151283		-19.7796	5.13717	-0.035011		-19.7715	5.13717	-0.0585559		-19.7801	5.13717	-0.235227		-19.776	5.13717	-0.0881051
	-19.7579	5.14217	-0.284507		-19.7654	5.13717	-0.114448		-19.7669	5.14217	-0.148181		-19.7663	5.14217	-0.180143		-19.7626	5.14217	-0.037501		-19.7537	5.14217	-0.062124		-19.7631	5.14217	-0.250659		-19.7602	5.14217	-0.0897484
	-19.741	5.14717	-0.305226		-19.7489	5.14217	-0.125023		-19.7498	5.14717	-0.157901		-19.7497	5.14717	-0.207628		-19.7459	5.14717	-0.0410182		-19.7381	5.14717	-0.06666		-19.7475	5.14717	-0.267633		-19.7444	5.14717	-0.0933575
	-19.7298	5.1505	-0.318491		-19.7378	5.14717	-0.135231		-19.7395	5.1505	-0.167092		-19.7392	5.1505	-0.222059		-19.7346	5.1505	-0.0436103		-19.7252	5.1505	-0.0702183		-19.7362	5.1505	-0.279683		-19.7316	5.1505	-0.0982165
	-19.718	5.15383	-0.328816		-19.7252	5.1505	-0.145641		-19.7263	5.15383	-0.178301		-19.7271	5.15383	-0.232013		-19.7224	5.15383	-0.0464288		-19.7135	5.15383	-0.0752129		-19.7245	5.15383	-0.293862		-19.7196	5.15383	-0.104125
	-19.7005	5.15883	-0.34281		-19.708	5.15383	-0.159363		-19.7092	5.15883	-0.194786		-19.7094	5.15883	-0.25024		-19.7054	5.15883	-0.0521447		-19.6965	5.15883	-0.0862153		-19.7067	5.15883	-0.314709		-19.7015	5.15883	-0.113437
	-19.6826	5.16383	-0.357001		-19.6909	5.15883	-0.178423		-19.6913	5.16383	-0.210906		-19.6925	5.16383	-0.273988		-19.6876	5.16383	-0.0653252		-19.679	5.16383	-0.10231		-19.6881	5.16383	-0.335209		-19.6845	5.16383	-0.125071
	-19.6713	5.16717	-0.372291		-19.6786	5.16383	-0.193347		-19.6795	5.16717	-0.222169		-19.6795	5.16717	-0.291013		-19.6745	5.16717	-0.0783206		-19.6648	5.16717	-0.117958		-19.6776	5.16717	-0.347162		-19.6719	5.16717	-0.133406
	-19.6523	5.17217	-0.393116		-19.6598	5.16717	-0.209124		-19.6613	5.17217	-0.239095		-19.6619	5.17217	-0.312694		-19.6573	5.17217	-0.0954412		-19.6474	5.17217	-0.141538		-19.6583	5.17217	-0.363907		-19.6531	5.17217	-0.149256
	-19.6346	5.17717	-0.412549		-19.6411	5.17217	-0.22073		-19.6425	5.17717	-0.255292		-19.6438	5.17717	-0.33544		-19.6373	5.17717	-0.113036		-19.6288	5.17717	-0.161103		-19.6414	5.17717	-0.380373		-19.6338	5.17717	-0.163238
	-19.6225	5.1805	-0.423767		-19.6289	5.17717	-0.230318		-19.6296	5.1805	-0.265464		-19.6319	5.1805	-0.349202		-19.6253	5.1805	-0.123311		-19.6161	5.1805	-0.175185		-19.628	5.1805	-0.392934		-19.6223	5.1805	-0.173521
	-19.6097	5.18383	-0.437351		-19.6156	5.1805	-0.241734		-19.6168	5.18383	-0.276356		-19.6196	5.18383	-0.363004		-19.6111	5.18383	-0.134121		-19.6026	5.18383	-0.18859		-19.6158	5.18383	-0.406852		-19.6087	5.18383	-0.186006
	-19.5907	5.18883	-0.45607		-19.5967	5.18383	-0.258114		-19.5979	5.18883	-0.294782		-19.6004	5.18883	-0.385824		-19.5933	5.18883	-0.15045		-19.5837	5.18883	-0.203517		-19.5971	5.18883	-0.425184		-19.5897	5.18883	-0.202693
	-19.5709	5.19383	-0.474755		-19.5778	5.18883	-0.273056		-19.5788	5.19383	-0.309499		-19.5823	5.19383	-0.408603		-19.5743	5.19383	-0.1676		-19.5643	5.19383	-0.217553		-19.5777	5.19383	-0.444737		-19.5702	5.19383	-0.216658
	-19.5586	5.19717	-0.484633		-19.5649	5.19383	-0.285535		-19.5662	5.19717	-0.317672		-19.5684	5.19717	-0.426365		-19.5612	5.19717	-0.178435		-19.5513	5.19717	-0.229643		-19.5656	5.19717	-0.453011		-19.5568	5.19717	-0.223765
	-19.5395	5.20217	-0.504093		-19.5447	5.19717	-0.300358		-19.5462	5.20217	-0.330217		-19.5497	5.20217	-0.449909		-19.5417	5.20217	-0.193169		-19.5319	5.20217	-0.248487		-19.5458	5.20217	-0.471954		-19.5377	5.20217	-0.236116
	-19.5192	5.20717	-0.5222		-19.5253	5.20217	-0.313414		-19.5272	5.20717	-0.352077		-19.5295	5.20717	-0.473942		-19.5217	5.20717	-0.208131		-19.5123	5.20717	-0.262847		-19.5268	5.20717	-0.494511		-19.5183	5.20717	-0.248331
	-19.5069	5.2105	-0.535549		-19.5127	5.20717	-0.323522		-19.5131	5.2105	-0.36847		-19.5179	5.2105	-0.488541		-19.5077	5.2105	-0.217834		-19.5006	5.2105	-0.272339		-19.5137	5.2105	-0.506378		-19.5038	5.2105	-0.262087
	-19.4936	5.21383	-0.549646		-19.499	5.2105	-0.331723		-19.4995	5.21383	-0.38214		-19.5043	5.21383	-0.505121		-19.4944	5.21383	-0.230502		-19.4864	5.21383	-0.28417		-19.5001	5.21383	-0.51982		-19.4919	5.21383	-0.272645
	-19.4733	5.21883	-0.56592		-19.4785	5.21383	-0.348026		-19.4805	5.21883	-0.396181		-19.4853	5.21883	-0.53105		-19.4748	5.21883	-0.244656		-19.4648	5.21883	-0.305943		-19.4797	5.21883	-0.538789		-19.4704	5.21883	-0.285719
	-19.454	5.22383	-0.585589		-19.4589	5.21883	-0.367394		-19.4601	5.22383	-0.411238		-19.4665	5.22383	-0.553322		-19.4544	5.22383	-0.259475		-19.4448	5.22383	-0.324138		-19.4594	5.22383	-0.555691		-19.4515	5.22383	-0.297143
	-19.4401	5.22717	-0.597224		-19.4456	5.22383	-0.379731		-19.4453	5.22717	-0.418382		-19.452	5.22717	-0.571674		-19.44	5.22717	-0.26918		-19.4316	5.22717	-0.337205		-19.447	5.22717	-0.570353		-19.4368	5.22717	-0.306568
	-19.4265	5.2305	-0.612044		-19.4312	5.22717	-0.387427		-19.433	5.2305	-0.431614		-19.4396	5.2305	-0.586137		-19.4274	5.2305	-0.27891		-19.4187	5.2305	-0.347604		-19.4325	5.2305	-0.579965		-19.4239	5.2305	-0.31517
	-19.4056	5.2355	-0.629474		-19.4099	5.2305	-0.401804		-19.4125	5.2355	-0.446558		-19.4188	5.2355	-0.608961		-19.4071	5.2355	-0.298206		-19.3965	5.2355	-0.364445		-19.4129	5.2355	-0.597337		-19.4027	5.2355	-0.328586
	-19.3867	5.2405	-0.64649		-19.3894	5.2355	-0.419578		-19.3919	5.2405	-0.461307		-19.3987	5.2405	-0.633413		-19.3863	5.2405	-0.314962		-19.3769	5.2405	-0.38238		-19.3915	5.2405	-0.616454		-19.3832	5.2405	-0.344305
	-19.3719	5.24383	-0.661098		-19.3753	5.2405	-0.43125		-19.3768	5.24383	-0.473158		-19.385	5.24383	-0.646982		-19.3718	5.24383	-0.325077		-19.362	5.24383	-0.389938		-19.3779	5.24383	-0.628551		-19.3671	5.24383	-0.351878
	-19.3519	5.24883	-0.680878		-19.3549	5.24383	-0.442717		-19.3565	5.24883	-0.494616		-19.3644	5.24883	-0.672974		-19.3506	5.24883	-0.337107		-19.3423	5.24883	-0.407194		-19.3577	5.24883	-0.648767		-19.3466	5.24883	-0.358231
	-19.3301	5.25383	-0.698299		-19.3338	5.24883	-0.452432		-19.3354	5.25383	-0.509415		-19.3438	5.25383	-0.697114		-19.3296	5.25383	-0.350536		-19.321	5.25383	-0.42471		-19.3364	5.25383	-0.667252		-19.3269	5.25383	-0.373846
	-19.3167	5.25717	-0.710432		-19.3187	5.25383	-0.46171		-19.3209	5.25717	-0.518696		-19.3304	5.25717	-0.711322		-19.3155	5.25717	-0.361442		-19.3069	5.25717	-0.438906		-19.3231	5.25717	-0.674693		-19.3118	5.25717	-0.386082
	-19.3024	5.2605	-0.72314		-19.3053	5.25717	-0.473408		-19.307	5.2605	-0.527632		-19.3162	5.2605	-0.725527		-19.3007	5.2605	-0.369441		-19.2927	5.2605	-0.449381		-19.3083	5.2605	-0.68323		-19.2966	5.2605	-0.398834
	-19.2817	5.2655	-0.745406		-19.2837	5.2605	-0.486025		-19.2856	5.2655	-0.548834		-19.2956	5.2655	-0.743377		-19.2799	5.2655	-0.383294		-19.2721	5.2655	-0.465411		-19.2873	5.2655	-0.702347		-19.2759	5.2655	-0.410133
	-19.2606	5.2705	-0.761542		-19.2623	5.2655	-0.500349		-19.2639	5.2705	-0.563874		-19.2746	5.2705	-0.761586		-19.2593	5.2705	-0.401371		-19.2496	5.2705	-0.481078		-19.2655	5.2705	-0.718657		-19.2543	5.2705	-0.422031
	-19.2463	5.27383	-0.771952		-19.2474	5.2705	-0.513759		-19.2504	5.27383	-0.571173		-19.2613	5.27383	-0.778721		-19.2432	5.27383	-0.409841		-19.2359	5.27383	-0.498227		-19.2514	5.27383	-0.726466		-19.2393	5.27383	-0.429692
	-19.2252	5.27883	-0.784905		-19.2265	5.27383	-0.529724		-19.2299	5.27883	-0.588362		-19.24	5.27883	-0.807909		-19.2218	5.27883	-0.421243		-19.2148	5.27883	-0.515764		-19.231	5.27883	-0.740381		-19.2179	5.27883	-0.441146
	-19.2022	5.28383	-0.801915		-19.205	5.27883	-0.54286		-19.2075	5.28383	-0.607075		-19.2184	5.28383	-0.835295		-19.2007	5.28383	-0.428443		-19.1929	5.28383	-0.528811		-19.2097	5.28383	-0.766584		-19.1966	5.28383	-0.449201
	-19.1886	5.28717	-0.809097		-19.1911	5.28383	-0.550458		-19.1933	5.28717	-0.616112		-19.2038	5.28717	-0.844226		-19.1866	5.28717	-0.443405		-19.1782	5.28717	-0.53574		-19.1947	5.28717	-0.781596		-19.1816	5.28717	-0.45713
	-19.1741	5.2905	-0.823226		-19.1755	5.28717	-0.557753		-19.1782	5.2905	-0.625016		-19.1902	5.2905	-0.854295		-19.1726	5.2905	-0.453804		-19.1634	5.2905	-0.545786		-19.1807	5.2905	-0.791014		-19.1684	5.2905	-0.464528
	-19.1533	5.2955	-0.844565		-19.1546	5.2905	-0.568306		-19.157	5.2955	-0.643632		-19.1687	5.2955	-0.873474		-19.1503	5.2955	-0.472618		-19.1422	5.2955	-0.560503		-19.1582	5.2955	-0.799011		-19.1455	5.2955	-0.479984
	-19.1309	5.3005	-0.861264		-19.1325	5.2955	-0.584962		-19.1351	5.3005	-0.663178		-19.1479	5.3005	-0.896195		-19.1277	5.3005	-0.486187		-19.1209	5.3005	-0.57555		-19.1366	5.3005	-0.807251		-19.1238	5.3005	-0.486649
	-19.1176	5.30383	-0.869356		-19.1176	5.3005	-0.592563		-19.1205	5.30383	-0.672308		-19.1327	5.30383	-0.910729		-19.1136	5.30383	-0.49518		-19.1063	5.30383	-0.587294		-19.1218	5.30383	-0.817673		-19.1085	5.30383	-0.49589
	-19.1018	5.30717	-0.875996		-19.1022	5.30383	-0.599781		-19.1057	5.30717	-0.681359		-19.1178	5.30717	-0.925121		-19.0986	5.30717	-0.503766		-19.0912	5.30717	-0.601414		-19.1079	5.30717	-0.826118		-19.0943	5.30717	-0.502611
	-19.0797	5.31217	-0.892534		-19.0809	5.30717	-0.607118		-19.0839	5.31217	-0.695181		-19.0962	5.31217	-0.944207		-19.0768	5.31217	-0.514938		-19.0685	5.31217	-0.617493		-19.0851	5.31217	-0.843105		-19.0713	5.31217	-0.516779
	-19.0582	5.31717	-0.909506		-19.0583	5.31217	-0.622673		-19.0616	5.31717	-0.7116		-19.075	5.31717	-0.965116		-19.0543	5.31717	-0.524085		-19.0472	5.31717	-0.631426		-19.0639	5.31717	-0.859689		-19.0491	5.31717	-0.528644
	-19.044	5.3205	-0.917798		-19.044	5.31717	-0.632075		-19.0458	5.3205	-0.720158		-19.0597	5.3205	-0.977302		-19.0399	5.3205	-0.532334		-19.0311	5.3205	-0.639764		-19.048	5.3205	-0.868414		-19.0343	5.3205	-0.533074
	-19.0211	5.3255	-0.932374		-19.0203	5.3205	-0.647083		-19.0249	5.3255	-0.732627		-19.0383	5.3255	-0.993002		-19.0173	5.3255	-0.544016		-19.0093	5.3255	-0.653212		-19.0262	5.3255	-0.88176		-19.0109	5.3255	-0.542412
	-18.9986	5.3305	-0.953913		-18.9983	5.3255	-0.655249		-19.0021	5.3305	-0.746916		-19.016	5.3305	-1.00982		-18.9947	5.3305	-0.557453		-18.9872	5.3305	-0.665408		-19.0039	5.3305	-0.893851		-18.9891	5.3305	-0.552401
	-18.9843	5.33383	-0.963892		-18.9827	5.3305	-0.665073		-18.9875	5.33383	-0.757573		-19.001	5.33383	-1.02305		-18.9792	5.33383	-0.564721		-18.9729	5.33383	-0.674273		-18.9896	5.33383	-0.902002		-18.9732	5.33383	-0.558565
	-18.9691	5.33717	-0.969568		-18.9685	5.33383	-0.671993		-18.9727	5.33717	-0.766006		-18.9876	5.33717	-1.03583		-18.9654	5.33717	-0.568252		-18.9574	5.33717	-0.683747		-18.9743	5.33717	-0.907574		-18.9578	5.33717	-0.566004
	-18.9463	5.34217	-0.983575		-18.9448	5.33717	-0.681089		-18.95	5.34217	-0.778245		-18.9653	5.34217	-1.05395		-18.9429	5.34217	-0.578883		-18.9352	5.34217	-0.697924		-18.9521	5.34217	-0.924897		-18.9365	5.34217	-0.576229
	-18.9241	5.34717	-0.994997		-18.9225	5.34217	-0.691531		-18.9268	5.34717	-0.795305		-18.9441	5.34717	-1.07154		-18.919	5.34717	-0.591068		-18.9132	5.34717	-0.713773		-18.9295	5.34717	-0.93989		-18.9142	5.34717	-0.590663
	-18.9094	5.3505	-1.00517		-18.9079	5.34717	-0.69651		-18.9129	5.3505	-0.808302		-18.9279	5.3505	-1.08086		-18.9051	5.3505	-0.601622		-18.8983	5.3505	-0.724858		-18.9142	5.3505	-0.94694		-18.8988	5.3505	-0.597038
	-18.8866	5.3555	-1.01547		-18.8846	5.3505	-0.708728		-18.8889	5.3555	-0.821981		-18.9048	5.3555	-1.0983		-18.8816	5.3555	-0.610865		-18.8755	5.3555	-0.73679		-18.891	5.3555	-0.952647		-18.8758	5.3555	-0.60489
	-18.8648	5.3605	-1.03016		-18.861	5.3555	-0.718454		-18.8668	5.3605	-0.830205		-18.8847	5.3605	-1.11464		-18.8588	5.3605	-0.620605		-18.8529	5.3605	-0.749942		-18.868	5.3605	-0.964739		-18.8522	5.3605	-0.612345
	-18.8486	5.36383	-1.04036		-18.8478	5.3605	-0.722003		-18.8522	5.36383	-0.837402		-18.8682	5.36383	-1.12345		-18.8422	5.36383	-0.626777		-18.838	5.36383	-0.757287		-18.8532	5.36383	-0.972597		-18.8384	5.36383	-0.615281
	-18.8337	5.36717	-1.04882		-18.8319	5.36383	-0.72777		-18.8375	5.36717	-0.843394		-18.8532	5.36717	-1.13283		-18.8297	5.36717	-0.634854		-18.8221	5.36717	-0.761783		-18.8396	5.36717	-0.978282		-18.8221	5.36717	-0.619003
	-18.8112	5.37217	-1.06007		-18.8086	5.36717	-0.739272		-18.8143	5.37217	-0.854878		-18.8317	5.37217	-1.14866		-18.8052	5.37217	-0.648598		-18.8001	5.37217	-0.770985		-18.8151	5.37217	-0.987986		-18.799	5.37217	-0.628774
	-18.7886	5.37717	-1.07338		-18.7854	5.37217	-0.751561		-18.792	5.37717	-0.871416		-18.8081	5.37717	-1.1693		-18.782	5.37717	-0.657613		-18.7768	5.37717	-0.784341		-18.7931	5.37717	-0.995896		-18.7759	5.37717	-0.639251
	-18.7733	5.3805	-1.07988		-18.7705	5.37717	-0.76051		-18.7767	5.3805	-0.881799		-18.7924	5.3805	-1.18171		-18.767	5.3805	-0.663363		-18.762	5.3805	-0.793707		-18.7778	5.3805	-1.0069		-18.7615	5.3805	-0.645594
	-18.7585	5.38383	-1.08789		-18.7559	5.3805	-0.764654		-18.7612	5.38383	-0.891876		-18.7788	5.38383	-1.1895		-18.7511	5.38383	-0.668864		-18.7459	5.38383	-0.803733		-18.7619	5.38383	-1.01219		-18.7457	5.38383	-0.651339
	-18.735	5.38883	-1.09631		-18.7319	5.38383	-0.771645		-18.7381	5.38883	-0.903276		-18.7561	5.38883	-1.20257		-18.7288	5.38883	-0.676483		-18.7237	5.38883	-0.816391		-18.739	5.38883	-1.01825		-18.7222	5.38883	-0.659565
	-18.7121	5.39383	-1.10622		-18.7093	5.38883	-0.782573		-18.7153	5.39383	-0.915092		-18.7337	5.39383	-1.21404		-18.7052	5.39383	-0.684892		-18.7017	5.39383	-0.828239		-18.7158	5.39383	-1.02923		-18.7	5.39383	-0.666519
	-18.6966	5.39717	-1.11534		-18.6937	5.39383	-0.790234		-18.6994	5.39717	-0.922841		-18.7176	5.39717	-1.22565		-18.6915	5.39717	-0.692611		-18.6855	5.39717	-0.833805		-18.7011	5.39717	-1.03663		-18.6833	5.39717	-0.669483
	-18.6744	5.40217	-1.13124		-18.6698	5.39717	-0.797299		-18.6769	5.40217	-0.932447		-18.6954	5.40217	-1.24048		-18.6671	5.40217	-0.701944		-18.6613	5.40217	-0.842354		-18.6778	5.40217	-1.04692		-18.6603	5.40217	-0.673674
	-18.6509	5.40717	-1.1404		-18.647	5.40217	-0.80175		-18.6537	5.40717	-0.94561		-18.6715	5.40717	-1.25079		-18.6437	5.40717	-0.710565		-18.6387	5.40717	-0.850295		-18.655	5.40717	-1.05088		-18.6371	5.40717	-0.679391
	-18.6356	5.4105	-1.14936		-18.6318	5.40717	-0.80346		-18.6377	5.4105	-0.952447		-18.6564	5.4105	-1.2565		-18.6281	5.4105	-0.712343		-18.622	5.4105	-0.85822		-18.6402	5.4105	-1.05776		-18.6213	5.4105	-0.684669
	-18.6202	5.41383	-1.15715		-18.6168	5.4105	-0.808233		-18.623	5.41383	-0.956926		-18.6408	5.41383	-1.26351		-18.6136	5.41383	-0.719579		-18.6084	5.41383	-0.865164		-18.623	5.41383	-1.06601		-18.605	5.41383	-0.692495
	-18.5968	5.41883	-1.16468		-18.5928	5.41383	-0.817884		-18.5994	5.41883	-0.966826		-18.6182	5.41883	-1.27994		-18.5904	5.41883	-0.73115		-18.5859	5.41883	-0.875962		-18.6001	5.41883	-1.077		-18.5823	5.41883	-0.702852
	-18.5742	5.42383	-1.17427		-18.5695	5.41883	-0.827027		-18.5769	5.42383	-0.980179		-18.5957	5.42383	-1.29746		-18.5668	5.42383	-0.738169		-18.5617	5.42383	-0.884614		-18.5775	5.42383	-1.08632		-18.5587	5.42383	-0.710416
	-18.5589	5.42717	-1.17971		-18.5536	5.42383	-0.833036		-18.5623	5.42717	-0.986998		-18.5809	5.42717	-1.30505		-18.5517	5.42717	-0.741004		-18.5461	5.42717	-0.889223		-18.5624	5.42717	-1.08781		-18.5435	5.42717	-0.712414
	-18.5435	5.4305	-1.18384		-18.5394	5.42717	-0.839424		-18.5456	5.4305	-0.992151		-18.5654	5.4305	-1.31282		-18.5361	5.4305	-0.743647		-18.5306	5.4305	-0.898379		-18.5452	5.4305	-1.09111		-18.5281	5.4305	-0.715693
	-18.5196	5.4355	-1.19365		-18.5148	5.4305	-0.848374		-18.5223	5.4355	-0.999814		-18.5414	5.4355	-1.32176		-18.5122	5.4355	-0.754321		-18.5073	5.4355	-0.910757		-18.5227	5.4355	-1.09466		-18.5038	5.4355	-0.722681
	-18.4968	5.4405	-1.20447		-18.4912	5.4355	-0.853885		-18.4991	5.4405	-1.01099		-18.5178	5.4405	-1.3311		-18.4882	5.4405	-0.763448		-18.4843	5.4405	-0.919351		-18.4995	5.4405	-1.10505		-18.4801	5.4405	-0.727185
	-18.4809	5.44383	-1.21138		-18.4759	5.4405	-0.855221		-18.4832	5.44383	-1.01779		-18.5037	5.44383	-1.34094		-18.4738	5.44383	-0.766375		-18.4683	5.44383	-0.92331		-18.4835	5.44383	-1.1137		-18.4659	5.44383	-0.728882
	-18.4573	5.44883	-1.21768		-18.4522	5.44383	-0.860476		-18.4595	5.44883	-1.02941		-18.4802	5.44883	-1.35637		-18.4502	5.44883	-0.770704		-18.4457	5.44883	-0.93022		-18.4601	5.44883	-1.12324		-18.4411	5.44883	-0.734383
	-18.4344	5.45383	-1.22398		-18.4294	5.44883	-0.867629		-18.437	5.45383	-1.03779		-18.4563	5.45383	-1.36703		-18.4257	5.45383	-0.778503		-18.4231	5.45383	-0.939723		-18.4373	5.45383	-1.12817		-18.4176	5.45383	-0.743389
	-18.4178	5.45717	-1.22897		-18.4124	5.45383	-0.873741		-18.4205	5.45717	-1.04279		-18.4425	5.45717	-1.36996		-18.4101	5.45717	-0.788283		-18.407	5.45717	-0.944999		-18.4213	5.45717	-1.13346		-18.3998	5.45717	-0.747603
	-18.4029	5.4605	-1.23598		-18.3953	5.45717	-0.880702		-18.4053	5.4605	-1.04899		-18.4259	5.4605	-1.37388		-18.3947	5.4605	-0.792895		-18.391	5.4605	-0.950133		-18.4051	5.4605	-1.13694		-18.3863	5.4605	-0.751734
	-18.3793	5.4655	-1.24365		-18.3734	5.4605	-0.885134		-18.3824	5.4655	-1.05898		-18.4024	5.4655	-1.3851		-18.3708	5.4655	-0.795446		-18.3669	5.4655	-0.956927		-18.3821	5.4655	-1.14245		-18.3627	5.4655	-0.757394
	-18.356	5.4705	-1.25303		-18.3497	5.4655	-0.888271		-18.3582	5.4705	-1.06857		-18.3798	5.4705	-1.39613		-18.3478	5.4705	-0.796056		-18.3442	5.4705	-0.962936		-18.3587	5.4705	-1.15021		-18.3383	5.4705	-0.76306
	-18.3401	5.47383	-1.26139		-18.3334	5.4705	-0.890151		-18.3413	5.47383	-1.07411		-18.3632	5.47383	-1.40285		-18.3303	5.47383	-0.79948		-18.3277	5.47383	-0.969635		-18.3421	5.47383	-1.15355		-18.3231	5.47383	-0.764706
	-18.3173	5.47883	-1.26865		-18.31	5.47383	-0.896093		-18.3194	5.47883	-1.08586		-18.3401	5.47883	-1.41515		-18.308	5.47883	-0.807527		-18.3037	5.47883	-0.979161		-18.3188	5.47883	-1.15717		-18.2991	5.47883	-0.767206
	-18.2926	5.48383	-1.27729		-18.286	5.47883	-0.901364		-18.2949	5.48383	-1.09507		-18.3166	5.48383	-1.42773		-18.2845	5.48383	-0.812692		-18.281	5.48383	-0.986383		-18.2949	5.48383	-1.16288		-18.275	5.48383	-0.772501
	-18.2771	5.48717	-1.28044		-18.2704	5.48383	-0.904949		-18.2799	5.48717	-1.09924		-18.3011	5.48717	-1.43322		-18.2679	5.48717	-0.815443		-18.2653	5.48717	-0.989323		-18.279	5.48717	-1.16725		-18.2601	5.48717	-0.777121
	-18.2611	5.4905	-1.2837		-18.2545	5.48717	-0.909328		-18.2641	5.4905	-1.10147		-18.2866	5.4905	-1.43563		-18.2526	5.4905	-0.819033		-18.2494	5.4905	-0.990969		-18.2638	5.4905	-1.17197		-18.2429	5.4905	-0.781961
	-18.2376	5.4955	-1.29161		-18.2314	5.4905	-0.918114		-18.2409	5.4955	-1.11066		-18.2622	5.4955	-1.44283		-18.2288	5.4955	-0.825882		-18.2265	5.4955	-0.995695		-18.2388	5.4955	-1.17999		-18.2195	5.4955	-0.785895
	-18.2139	5.5005	-1.29845		-18.2071	5.4955	-0.924423		-18.2162	5.5005	-1.11824		-18.2386	5.5005	-1.45076		-18.2057	5.5005	-0.834372		-18.2022	5.5005	-1.00341		-18.2157	5.5005	-1.18662		-18.194	5.5005	-0.787721
	-18.1988	5.50383	-1.30403		-18.1906	5.5005	-0.925445		-18.2011	5.50383	-1.12241		-18.2237	5.50383	-1.45846		-18.189	5.50383	-0.839561		-18.1872	5.50383	-1.00968		-18.1993	5.50383	-1.18776		-18.1798	5.50383	-0.788827
	-18.1827	5.50717	-1.30558		-18.1752	5.50383	-0.926775		-18.1852	5.50717	-1.12638		-18.2063	5.50717	-1.46515		-18.1734	5.50717	-0.843597		-18.1704	5.50717	-1.01545		-18.1834	5.50717	-1.18793		-18.1631	5.50717	-0.790313
	-18.1597	5.51217	-1.3098		-18.1515	5.50717	-0.931214		-18.1611	5.51217	-1.13521		-18.1828	5.51217	-1.47346		-18.1499	5.51217	-0.84585		-18.1467	5.51217	-1.02368		-18.1603	5.51217	-1.19096		-18.1395	5.51217	-0.79486
	-18.1351	5.51717	-1.31684		-18.1282	5.51217	-0.938838		-18.1373	5.51717	-1.145		-18.1594	5.51717	-1.48063		-18.1255	5.51717	-0.847053		-18.1231	5.51717	-1.0342		-18.1356	5.51717	-1.19742		-18.1166	5.51717	-0.800596
	-18.1192	5.5205	-1.32336		-18.1126	5.51717	-0.943094		-18.1216	5.5205	-1.14889		-18.1449	5.5205	-1.48556		-18.1098	5.5205	-0.850126		-18.1064	5.5205	-1.03736		-18.1199	5.5205	-1.20119		-18.1004	5.5205	-0.804069
	-18.0955	5.5255	-1.32917		-18.0872	5.5205	-0.947439		-18.0977	5.5255	-1.15445		-18.1213	5.5255	-1.49194		-18.0858	5.5255	-0.85654		-18.0831	5.5255	-1.03884		-18.0963	5.5255	-1.20464		-18.076	5.5255	-0.80775
	-18.0718	5.5305	-1.33373		-18.0626	5.5255	-0.951447		-18.0741	5.5305	-1.15856		-18.0966	5.5305	-1.49955		-18.0626	5.5305	-0.864924		-18.0589	5.5305	-1.04367		-18.0728	5.5305	-1.20852		-18.052	5.5305	-0.810437
	-18.0562	5.53383	-1.33829		-18.0477	5.5305	-0.95339		-18.0588	5.53383	-1.16283		-18.0807	5.53383	-1.50596		-18.0467	5.53383	-0.866632		-18.0435	5.53383	-1.05022		-18.0561	5.53383	-1.21118		-18.0363	5.53383	-0.811795
	-18.0397	5.53717	-1.34468		-18.0307	5.53383	-0.955155		-18.0422	5.53717	-1.16941		-18.0657	5.53717	-1.51033		-18.0299	5.53717	-0.868155		-18.0272	5.53717	-1.05513		-18.0405	5.53717	-1.21343		-18.0199	5.53717	-0.813586
	-18.015	5.54217	-1.34974		-18.0074	5.53717	-0.95787		-18.0191	5.54217	-1.17957		-18.0416	5.54217	-1.51665		-18.0066	5.54217	-0.870493		-18.0034	5.54217	-1.05725		-18.0167	5.54217	-1.21789		-17.9955	5.54217	-0.815894
	-17.9919	5.54717	-1.35199		-17.9835	5.54217	-0.960654		-17.9959	5.54717	-1.18606		-18.018	5.54717	-1.52338		-17.9812	5.54717	-0.875185		-17.9814	5.54717	-1.05924		-17.994	5.54717	-1.22341		-17.972	5.54717	-0.818795
	-17.9764	5.5505	-1.35382		-17.9681	5.54717	-0.962829		-17.9793	5.5505	-1.18697		-18.0007	5.5505	-1.52785		-17.9659	5.5505	-0.880255		-17.964	5.5505	-1.06276		-17.9763	5.5505	-1.22987		-17.9565	5.5505	-0.82094
	-17.9524	5.5555	-1.36196		-17.9437	5.5505	-0.967339		-17.9557	5.5555	-1.19139		-17.9777	5.5555	-1.5343		-17.9421	5.5555	-0.884586		-17.9399	5.5555	-1.0719		-17.9523	5.5555	-1.23672		-17.9316	5.5555	-0.824771
	-17.9282	5.5605	-1.37036		-17.9198	5.5555	-0.974241		-17.9317	5.5605	-1.1985		-17.9532	5.5605	-1.54149		-17.9176	5.5605	-0.886666		-17.9159	5.5605	-1.08131		-17.9286	5.5605	-1.24107		-17.9076	5.5605	-0.829918
	-17.9121	5.56383	-1.37548		-17.9035	5.5605	-0.977395		-17.9163	5.56383	-1.20253		-17.9381	5.56383	-1.54704		-17.9017	5.56383	-0.888314		-17.9	5.56383	-1.08517		-17.9132	5.56383	-1.24139		-17.8914	5.56383	-0.833264
	-17.8965	5.56717	-1.37781		-17.8871	5.56383	-0.978409		-17.9007	5.56717	-1.20671		-17.9226	5.56717	-1.55214		-17.8863	5.56717	-0.889859		-17.8833	5.56717	-1.0873		-17.8966	5.56717	-1.24155		-17.8751	5.56717	-0.835763
	-17.8727	5.57217	-1.38057		-17.8627	5.56717	-0.979762		-17.8754	5.57217	-1.21364		-17.8982	5.57217	-1.55779		-17.8618	5.57217	-0.894281		-17.8604	5.57217	-1.0899		-17.8726	5.57217	-1.24269		-17.8516	5.57217	-0.837725
	-17.8482	5.57717	-1.38321		-17.8386	5.57217	-0.982923		-17.8517	5.57717	-1.21948		-17.8748	5.57717	-1.56263		-17.837	5.57717	-0.897487		-17.8363	5.57717	-1.09194		-17.8478	5.57717	-1.24555		-17.8269	5.57717	-0.839893
	-17.8317	5.5805	-1.3855		-17.8224	5.57717	-0.985755		-17.8369	5.5805	-1.22188		-17.8594	5.5805	-1.56879		-17.8211	5.5805	-0.899611		-17.8205	5.5805	-1.0933		-17.8317	5.5805	-1.24834		-17.8102	5.5805	-0.841956
	-17.8162	5.58383	-1.38821		-17.8067	5.5805	-0.988966		-17.8202	5.58383	-1.22368		-17.8432	5.58383	-1.57357		-17.8057	5.58383	-0.902132		-17.8052	5.58383	-1.09374		-17.8156	5.58383	-1.25199		-17.795	5.58383	-0.843141
	-17.7921	5.58883	-1.39378		-17.7831	5.58383	-0.993527		-17.7958	5.58883	-1.22835		-17.8193	5.58883	-1.57878		-17.7813	5.58883	-0.905186		-17.7801	5.58883	-1.09527		-17.7918	5.58883	-1.25529		-17.7703	5.58883	-0.844689
	-17.7682	5.59383	-1.40003		-17.7594	5.58883	-0.998843		-17.7718	5.59383	-1.2366		-17.795	5.59383	-1.58234		-17.757	5.59383	-0.907866		-17.7567	5.59383	-1.09919		-17.769	5.59383	-1.25882		-17.7475	5.59383	-0.846351
	-17.7532	5.59717	-1.40345		-17.743	5.59383	-1.00096		-17.755	5.59717	-1.24079		-17.7798	5.59717	-1.58409		-17.7413	5.59717	-0.909917		-17.7395	5.59717	-1.10499		-17.7517	5.59717	-1.26101		-17.7306	5.59717	-0.848072
	-17.7279	5.60217	-1.40562		-17.7183	5.59717	-1.00256		-17.7309	5.60217	-1.24505		-17.7545	5.60217	-1.58827		-17.7173	5.60217	-0.914422		-17.716	5.60217	-1.11248		-17.7275	5.60217	-1.26385		-17.7058	5.60217	-0.850188
	-17.7046	5.60717	-1.40813		-17.6939	5.60217	-1.00364		-17.7079	5.60717	-1.24984		-17.7314	5.60717	-1.59317		-17.6926	5.60717	-0.917792		-17.6919	5.60717	-1.11677		-17.7032	5.60717	-1.26553		-17.6824	5.60717	-0.851266
	-17.6886	5.6105	-1.41086		-17.6777	5.60717	-1.00468		-17.6907	5.6105	-1.25361		-17.7139	5.6105	-1.59741		-17.6769	5.6105	-0.919447		-17.676	5.6105	-1.11831		-17.687	5.6105	-1.26665		-17.666	5.6105	-0.852516
	-17.6713	5.61383	-1.41367		-17.6614	5.6105	-1.00626		-17.6748	5.61383	-1.25633		-17.699	5.61383	-1.60014		-17.6608	5.61383	-0.920868		-17.6604	5.61383	-1.11953		-17.6712	5.61383	-1.26888		-17.649	5.61383	-0.854147
	-17.6478	5.61883	-1.41986		-17.6377	5.61383	-1.00911		-17.6519	5.61883	-1.25979		-17.6747	5.61883	-1.6072		-17.6355	5.61883	-0.922914		-17.636	5.61883	-1.12266		-17.6469	5.61883	-1.27217		-17.6259	5.61883	-0.857725
	-17.6226	5.62383	-1.4245		-17.6129	5.61883	-1.01344		-17.6263	5.62383	-1.26492		-17.6508	5.62383	-1.61322		-17.6129	5.62383	-0.925281		-17.6113	5.62383	-1.12761		-17.6234	5.62383	-1.27515		-17.6015	5.62383	-0.860248
	-17.6073	5.62717	-1.42669		-17.5966	5.62383	-1.01493		-17.6114	5.62717	-1.26914		-17.6354	5.62717	-1.61827		-17.596	5.62717	-0.926359		-17.5953	5.62717	-1.13154		-17.6059	5.62717	-1.27678		-17.5846	5.62717	-0.861466
	-17.5831	5.63217	-1.42816		-17.5731	5.62717	-1.016		-17.5868	5.63217	-1.27391		-17.6108	5.63217	-1.6222		-17.572	5.63217	-0.927887		-17.5713	5.63217	-1.13603		-17.5824	5.63217	-1.27918		-17.5614	5.63217	-0.864777
	-17.5603	5.63717	-1.43108		-17.5494	5.63217	-1.0171		-17.5632	5.63717	-1.27804		-17.5861	5.63717	-1.62546		-17.5474	5.63717	-0.92975		-17.5474	5.63717	-1.13996		-17.5591	5.63717	-1.28151		-17.5367	5.63717	-0.867163
	-17.5424	5.6405	-1.43463		-17.5328	5.63717	-1.01907		-17.5471	5.6405	-1.28291		-17.5703	5.6405	-1.62767		-17.5307	5.6405	-0.931591		-17.53	5.6405	-1.14169		-17.5425	5.6405	-1.28337		-17.52	5.6405	-0.868012
	-17.5265	5.64383	-1.43693		-17.5157	5.6405	-1.0214		-17.531	5.64383	-1.2868		-17.555	5.64383	-1.62996		-17.5145	5.64383	-0.933674		-17.5144	5.64383	-1.14265		-17.5247	5.64383	-1.28576		-17.5051	5.64383	-0.868495
	-17.5026	5.64883	-1.43959		-17.4918	5.64383	-1.02351		-17.5069	5.64883	-1.28987		-17.5304	5.64883	-1.63583		-17.4917	5.64883	-0.936227		-17.4907	5.64883	-1.14361		-17.5011	5.64883	-1.28937		-17.4803	5.64883	-0.869488
	-17.4786	5.65383	-1.44176		-17.4674	5.64883	-1.02517		-17.4835	5.65383	-1.29077		-17.5053	5.65383	-1.64262		-17.467	5.65383	-0.938441		-17.4662	5.65383	-1.14512		-17.4772	5.65383	-1.29134		-17.4558	5.65383	-0.87143
	-17.4632	5.65717	-1.44352		-17.4525	5.65383	-1.02598		-17.4672	5.65717	-1.29184		-17.4895	5.65717	-1.64628		-17.451	5.65717	-0.93972		-17.4506	5.65717	-1.14836		-17.461	5.65717	-1.29251		-17.4407	5.65717	-0.873166
	-17.4466	5.6605	-1.44546		-17.4354	5.65717	-1.0267		-17.4511	5.6605	-1.29444		-17.4746	5.6605	-1.6487		-17.4345	5.6605	-0.941677		-17.4341	5.6605	-1.15159		-17.4454	5.6605	-1.29413		-17.4227	5.6605	-0.873774
	-17.422	5.6655	-1.44757		-17.4107	5.6605	-1.02813		-17.4267	5.6655	-1.30008		-17.4504	5.6655	-1.65177		-17.41	5.6655	-0.943823		-17.4102	5.6655	-1.15508		-17.4203	5.6655	-1.29671		-17.3983	5.6655	-0.874323
	-17.3976	5.6705	-1.45017		-17.3862	5.6655	-1.03042		-17.402	5.6705	-1.30451		-17.4257	5.6705	-1.65535		-17.3851	5.6705	-0.94547		-17.3865	5.6705	-1.1568		-17.3959	5.6705	-1.29889		-17.3751	5.6705	-0.87475
	-17.3824	5.67383	-1.4532		-17.3699	5.6705	-1.032		-17.3847	5.67383	-1.30618		-17.4098	5.67383	-1.65802		-17.3693	5.67383	-0.946695		-17.3699	5.67383	-1.15808		-17.3798	5.67383	-1.29985		-17.3572	5.67383	-0.875408
	-17.3573	5.67883	-1.45918		-17.3458	5.67383	-1.03456		-17.3615	5.67883	-1.30792		-17.3849	5.67883	-1.66101		-17.3446	5.67883	-0.948889		-17.3457	5.67883	-1.1601		-17.3561	5.67883	-1.30168		-17.3338	5.67883	-0.876724
	-17.3325	5.68383	-1.46145		-17.3213	5.67883	-1.03678		-17.3374	5.68383	-1.31189		-17.3607	5.68383	-1.66361		-17.3198	5.68383	-0.95108		-17.3203	5.68383	-1.16205		-17.3311	5.68383	-1.30321		-17.3099	5.68383	-0.879109
	-17.3176	5.68717	-1.46217		-17.3055	5.68383	-1.03808		-17.3213	5.68717	-1.31433		-17.3457	5.68717	-1.66525		-17.3042	5.68717	-0.952295		-17.3049	5.68717	-1.16353		-17.3146	5.68717	-1.30445		-17.2932	5.68717	-0.880947
	-17.3012	5.6905	-1.46322		-17.2886	5.68717	-1.03895		-17.3045	5.6905	-1.31695		-17.3289	5.6905	-1.66747		-17.2878	5.6905	-0.953596		-17.2889	5.6905	-1.16508		-17.2991	5.6905	-1.30562		-17.2779	5.6905	-0.882308
	-17.2761	5.6955	-1.46601		-17.2636	5.6905	-1.0402		-17.2802	5.6955	-1.32092		-17.3053	5.6955	-1.67107		-17.2634	5.6955	-0.954697		-17.2641	5.6955	-1.16736		-17.275	5.6955	-1.3072		-17.2528	5.6955	-0.883041
	-17.2516	5.7005	-1.46897		-17.2396	5.6955	-1.04147		-17.2563	5.7005	-1.32472		-17.2798	5.7005	-1.67401		-17.2393	5.7005	-0.955642		-17.2399	5.7005	-1.16864		-17.2496	5.7005	-1.30838		-17.2286	5.7005	-0.883513
	-17.2353	5.70383	-1.47157		-17.2232	5.7005	-1.04217		-17.24	5.70383	-1.32765		-17.2638	5.70383	-1.67523		-17.2228	5.70383	-0.95656		-17.2234	5.70383	-1.16923		-17.2346	5.70383	-1.30911		-17.2115	5.70383	-0.884034
	-17.2112	5.70883	-1.4753		-17.1996	5.70383	-1.0434		-17.2156	5.70883	-1.33003		-17.2399	5.70883	-1.67887		-17.1986	5.70883	-0.959		-17.1994	5.70883	-1.17129		-17.2091	5.70883	-1.30998		-17.1881	5.70883	-0.885618
	-17.187	5.71383	-1.47719		-17.1747	5.70883	-1.04545		-17.1913	5.71383	-1.33164		-17.2155	5.71383	-1.68214		-17.174	5.71383	-0.961333		-17.1747	5.71383	-1.17517		-17.185	5.71383	-1.31105		-17.1644	5.71383	-0.886438
	-17.1709	5.71717	-1.47749		-17.1597	5.71383	-1.04676		-17.1756	5.71717	-1.33304		-17.1998	5.71717	-1.68285		-17.1573	5.71717	-0.962348		-17.1595	5.71717	-1.17871		-17.1695	5.71717	-1.31168		-17.1464	5.71717	-0.886729
	-17.155	5.7205	-1.47797		-17.1415	5.71717	-1.04756		-17.1583	5.7205	-1.33513		-17.1831	5.7205	-1.68359		-17.1416	5.7205	-0.963177		-17.1428	5.7205	-1.18069		-17.1522	5.7205	-1.31258		-17.1301	5.7205	-0.887016
	-17.13	5.7255	-1.48056		-17.1171	5.7205	-1.04842		-17.1349	5.7255	-1.34045		-17.1589	5.7255	-1.68615		-17.1172	5.7255	-0.964423		-17.1186	5.7255	-1.18185		-17.1283	5.7255	-1.31355		-17.1068	5.7255	-0.887796
	-17.1059	5.7305	-1.48319		-17.0932	5.7255	-1.04987		-17.1093	5.7305	-1.34508		-17.1346	5.7305	-1.69222		-17.0924	5.7305	-0.965327		-17.0944	5.7305	-1.18254		-17.1044	5.7305	-1.31527		-17.0813	5.7305	-0.889154
	-17.0882	5.73383	-1.48507		-17.0768	5.7305	-1.05174		-17.0944	5.73383	-1.3458		-17.1185	5.73383	-1.69534		-17.0765	5.73383	-0.96607		-17.0778	5.73383	-1.18348		-17.0864	5.73383	-1.31719		-17.0663	5.73383	-0.890522
	-17.0732	5.73717	-1.48653		-17.0604	5.73383	-1.05392		-17.0781	5.73717	-1.34662		-17.1017	5.73717	-1.69809		-17.0602	5.73717	-0.967277		-17.0616	5.73717	-1.18444		-17.0713	5.73717	-1.31912		-17.0489	5.73717	-0.891941
	-17.0479	5.74217	-1.48766		-17.0362	5.73717	-1.05532		-17.0538	5.74217	-1.34883		-17.0779	5.74217	-1.70022		-17.0353	5.74217	-0.969796		-17.0375	5.74217	-1.18657		-17.0466	5.74217	-1.32081		-17.0244	5.74217	-0.893272
	-17.0251	5.74717	-1.48865		-17.0119	5.74217	-1.05611		-17.0289	5.74717	-1.35282		-17.0542	5.74717	-1.70339		-17.0116	5.74717	-0.972045		-17.0114	5.74717	-1.18782		-17.022	5.74717	-1.32216		-17.0007	5.74717	-0.894468
	-17.0076	5.7505	-1.48989		-16.9959	5.74717	-1.05646		-17.0127	5.7505	-1.35581		-17.0366	5.7505	-1.70588		-16.9949	5.7505	-0.972697		-16.9964	5.7505	-1.1882		-17.0066	5.7505	-1.32346		-16.9839	5.7505	-0.89506
	-16.9832	5.7555	-1.49412		-16.9711	5.7505	-1.05733		-16.9883	5.7555	-1.35803		-17.0122	5.7555	-1.70842		-16.9707	5.7555	-0.973425		-16.9717	5.7555	-1.18889		-16.9817	5.7555	-1.32524		-16.9595	5.7555	-0.895636
	-16.9588	5.7605	-1.49755		-16.9478	5.7555	-1.05893		-16.9633	5.7605	-1.35971		-16.9891	5.7605	-1.70937		-16.9464	5.7605	-0.974274		-16.9482	5.7605	-1.19079		-16.956	5.7605	-1.32698		-16.9358	5.7605	-0.896227
	-16.943	5.76383	-1.49874		-16.9296	5.7605	-1.06005		-16.9475	5.76383	-1.36162		-16.9722	5.76383	-1.71007		-16.9296	5.76383	-0.974606		-16.9321	5.76383	-1.1929		-16.9401	5.76383	-1.32762		-16.9194	5.76383	-0.896581
	-16.9266	5.76717	-1.49987		-16.9141	5.76383	-1.06082		-16.9313	5.76717	-1.36462		-16.9555	5.76717	-1.71106		-16.9127	5.76717	-0.975504		-16.9152	5.76717	-1.19457		-16.9237	5.76717	-1.32831		-16.9025	5.76717	-0.896985
	-16.9017	5.77217	-1.5009		-16.8888	5.76717	-1.06158		-16.9063	5.77217	-1.36726		-16.9313	5.77217	-1.71382		-16.8885	5.77217	-0.9784		-16.8906	5.77217	-1.19608		-16.8997	5.77217	-1.32909		-16.8779	5.77217	-0.897824
	-16.8778	5.77717	-1.50166		-16.8641	5.77217	-1.06271		-16.8822	5.77717	-1.36865		-16.906	5.77717	-1.71608		-16.8638	5.77717	-0.98078		-16.8664	5.77717	-1.19741		-16.8749	5.77717	-1.33026		-16.8534	5.77717	-0.898668
	-16.8614	5.7805	-1.50204		-16.8481	5.77717	-1.06386		-16.8666	5.7805	-1.36956		-16.89	5.7805	-1.71757		-16.8485	5.7805	-0.981438		-16.8498	5.7805	-1.19834		-16.8585	5.7805	-1.33082		-16.8375	5.7805	-0.89899
	-16.8363	5.7855	-1.5041		-16.8234	5.7805	-1.06496		-16.8417	5.7855	-1.3713		-16.8665	5.7855	-1.7205		-16.823	5.7855	-0.98243		-16.8253	5.7855	-1.19958		-16.8339	5.7855	-1.33159		-16.8129	5.7855	-0.899632
	-16.8127	5.7905	-1.50649		-16.8001	5.7855	-1.06588		-16.8162	5.7905	-1.37356		-16.8407	5.7905	-1.72395		-16.7991	5.7905	-0.983189		-16.8001	5.7905	-1.20058		-16.8098	5.7905	-1.33268		-16.7891	5.7905	-0.900432
	-16.7965	5.79383	-1.50809		-16.7826	5.7905	-1.06639		-16.801	5.79383	-1.3749		-16.8261	5.79383	-1.72542		-16.7823	5.79383	-0.984278		-16.7838	5.79383	-1.2014		-16.793	5.79383	-1.33408		-16.7712	5.79383	-0.901239
	-16.7791	5.79717	-1.50882		-16.7664	5.79383	-1.06668		-16.785	5.79717	-1.3776		-16.8092	5.79717	-1.72602		-16.7664	5.79717	-0.985332		-16.7674	5.79717	-1.20177		-16.7768	5.79717	-1.33542		-16.7547	5.79717	-0.901788
	-16.7553	5.80217	-1.5098		-16.7419	5.79717	-1.06714		-16.7596	5.80217	-1.38086		-16.7851	5.80217	-1.72714		-16.7411	5.80217	-0.986128		-16.7438	5.80217	-1.20221		-16.7517	5.80217	-1.33743		-16.7305	5.80217	-0.902405
	-16.73	5.80717	-1.51073		-16.7179	5.80217	-1.06777		-16.7358	5.80717	-1.38362		-16.761	5.80717	-1.72853		-16.7176	5.80717	-0.986702		-16.7195	5.80717	-1.20282		-16.7278	5.80717	-1.33851		-16.7067	5.80717	-0.902985
	-16.715	5.8105	-1.51144		-16.7015	5.80717	-1.06864		-16.7188	5.8105	-1.38495		-16.7442	5.8105	-1.72969		-16.701	5.8105	-0.987119		-16.7038	5.8105	-1.20378		-16.7113	5.8105	-1.33885		-16.6902	5.8105	-0.903317
	-16.697	5.81383	-1.51291		-16.685	5.8105	-1.06978		-16.703	5.81383	-1.38593		-16.7279	5.81383	-1.73112		-16.6841	5.81383	-0.987706		-16.6871	5.81383	-1.20533		-16.6951	5.81383	-1.33929		-16.673	5.81383	-0.903652
	-16.673	5.81883	-1.51503		-16.66	5.81383	-1.07148		-16.6787	5.81883	-1.38764		-16.703	5.81883	-1.73467		-16.6597	5.81883	-0.988781		-16.662	5.81883	-1.2068		-16.6704	5.81883	-1.33982		-16.6495	5.81883	-0.904168
	-16.6489	5.82383	-1.51675		-16.6355	5.81883	-1.07249		-16.6545	5.82383	-1.38894		-16.6773	5.82383	-1.738		-16.6356	5.82383	-0.989532		-16.636	5.82383	-1.20832		-16.6463	5.82383	-1.34079		-16.6241	5.82383	-0.904746
	-16.6317	5.82717	-1.51719		-16.6191	5.82383	-1.07303		-16.6379	5.82717	-1.38953		-16.6615	5.82717	-1.7393		-16.6182	5.82717	-0.989862		-16.6217	5.82717	-1.2096		-16.6297	5.82717	-1.3421		-16.6075	5.82717	-0.905356
	-16.6076	5.83217	-1.51871		-16.5939	5.82717	-1.07416		-16.6131	5.83217	-1.39091		-16.637	5.83217	-1.74091		-16.595	5.83217	-0.990371		-16.5959	5.83217	-1.21104		-16.6057	5.83217	-1.34356		-16.5835	5.83217	-0.906401
	-16.5823	5.83717	-1.52007		-16.5705	5.83217	-1.07505		-16.5887	5.83717	-1.39296		-16.6139	5.83717	-1.74167		-16.5697	5.83717	-0.990996		-16.5719	5.83717	-1.21183		-16.581	5.83717	-1.34433		-16.5587	5.83717	-0.907341
	-16.5674	5.8405	-1.52076		-16.553	5.83717	-1.0757		-16.5721	5.8405	-1.39463		-16.5971	5.8405	-1.74197		-16.5534	5.8405	-0.991342		-16.5557	5.8405	-1.21237		-16.5646	5.8405	-1.34496		-16.543	5.8405	-0.907757
	-16.5508	5.84383	-1.52137		-16.5372	5.8405	-1.07639		-16.5563	5.84383	-1.39566		-16.5805	5.84383	-1.7424		-16.5373	5.84383	-0.991867		-16.5396	5.84383	-1.21279		-16.547	5.84383	-1.3464		-16.5261	5.84383	-0.908185
	-16.5268	5.84883	-1.52236		-16.5127	5.84383	-1.07696		-16.5309	5.84883	-1.39638		-16.5563	5.84883	-1.74408		-16.5123	5.84883	-0.993028		-16.5142	5.84883	-1.21399		-16.524	5.84883	-1.34849		-16.5013	5.84883	-0.908796
	-16.5016	5.85383	-1.52355		-16.4884	5.84883	-1.07751		-16.5067	5.85383	-1.39705		-16.532	5.85383	-1.7455		-16.4877	5.85383	-0.994077		-16.4898	5.85383	-1.21533		-16.4993	5.85383	-1.349		-16.4772	5.85383	-0.909391
	-16.4851	5.85717	-1.52443		-16.4708	5.85383	-1.07787		-16.4911	5.85717	-1.39776		-16.5145	5.85717	-1.74642		-16.4707	5.85717	-0.994569		-16.4736	5.85717	-1.2157		-16.4822	5.85717	-1.34933		-16.4596	5.85717	-0.909755
	-16.4691	5.8605	-1.52578		-16.4553	5.85717	-1.07822		-16.4743	5.8605	-1.39887		-16.4981	5.8605	-1.74776		-16.4558	5.8605	-0.995009		-16.4589	5.8605	-1.2165		-16.4657	5.8605	-1.34971		-16.4441	5.8605	-0.910147
	-16.444	5.8655	-1.52699		-16.4309	5.8605	-1.07884		-16.4494	5.8655	-1.39983		-16.4746	5.8655	-1.75048		-16.4303	5.8655	-0.9956		-16.4329	5.8655	-1.21739		-16.4412	5.8655	-1.35062		-16.42	5.8655	-0.910731
	-16.4198	5.8705	-1.52746		-16.4064	5.8655	-1.08017		-16.4256	5.8705	-1.40061		-16.4493	5.8705	-1.75222		-16.4052	5.8705	-0.996171		-16.4083	5.8705	-1.21789		-16.4171	5.8705	-1.35129		-16.395	5.8705	-0.911326
	-16.4021	5.87383	-1.52775		-16.3897	5.8705	-1.08179		-16.409	5.87383	-1.40089		-16.4337	5.87383	-1.75333		-16.39	5.87383	-0.996558		-16.3921	5.87383	-1.21846		-16.3997	5.87383	-1.35173		-16.379	5.87383	-0.911731
	-16.3785	5.87883	-1.52822		-16.3652	5.87383	-1.08263		-16.3842	5.87883	-1.40308		-16.409	5.87883	-1.75408		-16.3652	5.87883	-0.997116		-16.3679	5.87883	-1.21908		-16.3759	5.87883	-1.35237		-16.3545	5.87883	-0.91232
	-16.3536	5.88383	-1.52905		-16.3412	5.87883	-1.08322		-16.3599	5.88383	-1.40537		-16.3847	5.88383	-1.75474		-16.3413	5.88383	-0.997675		-16.3429	5.88383	-1.21979		-16.3514	5.88383	-1.35312		-16.3296	5.88383	-0.912909
	-16.338	5.88717	-1.52995		-16.3235	5.88383	-1.08353		-16.3435	5.88717	-1.4065		-16.3675	5.88717	-1.75537		-16.3243	5.88717	-0.998013		-16.3259	5.88717	-1.22013		-16.3343	5.88717	-1.3536		-16.3133	5.88717	-0.913292
	-16.3202	5.8905	-1.53055		-16.3059	5.88717	-1.08387		-16.3273	5.8905	-1.40712		-16.3517	5.8905	-1.7562		-16.307	5.8905	-0.998365		-16.31	5.8905	-1.22047		-16.3174	5.8905	-1.35405		-16.2968	5.8905	-0.913702
	-16.2969	5.8955	-1.53232		-16.2826	5.8905	-1.08443		-16.3027	5.8955	-1.40827		-16.3274	5.8955	-1.75743		-16.2826	5.8955	-0.999212		-16.2861	5.8955	-1.22191		-16.2938	5.8955	-1.35471		-16.2722	5.8955	-0.91452
	-16.2732	5.9005	-1.53358		-16.2576	5.8955	-1.08523		-16.2777	5.9005	-1.41009		-16.303	5.9005	-1.75941		-16.2576	5.9005	-1.00068		-16.2607	5.9005	-1.2234		-16.2689	5.9005	-1.35539		-16.2472	5.9005	-0.915322
	-16.2553	5.90383	-1.53409		-16.2419	5.9005	-1.08611		-16.2624	5.90383	-1.41109		-16.2856	5.90383	-1.76084		-16.2409	5.90383	-1.00126		-16.2444	5.90383	-1.22385		-16.2527	5.90383	-1.3558		-16.2309	5.90383	-0.915764
	-16.2313	5.90883	-1.53467		-16.2168	5.90383	-1.08671		-16.2367	5.90883	-1.4123		-16.2615	5.90883	-1.76221		-16.2171	5.90883	-1.00213		-16.2196	5.90883	-1.22451		-16.2278	5.90883	-1.35644		-16.2063	5.90883	-0.916292
	-16.2069	5.91383	-1.53518		-16.1926	5.90883	-1.08722		-16.2124	5.91383	-1.41393		-16.2366	5.91383	-1.76291		-16.1924	5.91383	-1.00277		-16.1951	5.91383	-1.2251		-16.2029	5.91383	-1.35728		-16.1823	5.91383	-0.916762
	-16.1903	5.91717	-1.53558		-16.1761	5.91383	-1.08759		-16.1963	5.91717	-1.4149		-16.2214	5.91717	-1.76354		-16.1749	5.91717	-1.00318		-16.1781	5.91717	-1.22547		-16.1866	5.91717	-1.35775		-16.1633	5.91717	-0.917077
	-16.1744	5.9205	-1.5363		-16.1602	5.91717	-1.08797		-16.1796	5.9205	-1.41562		-16.2048	5.9205	-1.76415		-16.1604	5.9205	-1.0036		-16.1613	5.9205	-1.22586		-16.1706	5.9205	-1.35822		-16.1486	5.9205	-0.917443
	-16.149	5.9255	-1.53726		-16.1349	5.9205	-1.08867		-16.1547	5.9255	-1.4169		-16.1791	5.9255	-1.76474		-16.1342	5.9255	-1.00424		-16.137	5.9255	-1.22641		-16.1454	5.9255	-1.359		-16.1245	5.9255	-0.918055
	-16.1241	5.9305	-1.53798		-16.1104	5.9255	-1.08919		-16.1307	5.9305	-1.41764		-16.1548	5.9305	-1.76549		-16.11	5.9305	-1.0048		-16.1134	5.9305	-1.22701		-16.1204	5.9305	-1.35975		-16.0998	5.9305	-0.918677
	-16.1081	5.93383	-1.53828		-16.0938	5.9305	-1.08955		-16.1139	5.93383	-1.41841		-16.1382	5.93383	-1.76583		-16.0939	5.93383	-1.0052		-16.0978	5.93383	-1.22757		-16.105	5.93383	-1.36034		-16.0836	5.93383	-0.919038
	-16.0922	5.93717	-1.53858		-16.077	5.93383	-1.08989		-16.0964	5.93717	-1.4193		-16.122	5.93717	-1.76618		-16.0772	5.93717	-1.00561		-16.0801	5.93717	-1.2283		-16.0878	5.93717	-1.36076		-16.0674	5.93717	-0.919409
	-16.0669	5.94217	-1.53926		-16.0527	5.93717	-1.09053		-16.0728	5.94217	-1.42057		-16.0975	5.94217	-1.76671		-16.0524	5.94217	-1.00652		-16.0561	5.94217	-1.22953		-16.0636	5.94217	-1.36135		-16.0418	5.94217	-0.920002
	-16.0417	5.94717	-1.54015		-16.0282	5.94217	-1.09172		-16.0487	5.94717	-1.42149		-16.0735	5.94717	-1.76771		-16.0279	5.94717	-1.00714		-16.0293	5.94717	-1.23025		-16.0394	5.94717	-1.36192		-16.0174	5.94717	-0.920626
	-16.0255	5.9505	-1.54058		-16.0105	5.94717	-1.09219		-16.0316	5.9505	-1.42186		-16.0557	5.9505	-1.76898		-16.0113	5.9505	-1.00751		-16.0146	5.9505	-1.23073		-16.0221	5.9505	-1.36235		-16.0014	5.9505	-0.921018
	-16.0011	5.9555	-1.54113		-15.9861	5.9505	-1.09274		-16.0068	5.9555	-1.42241		-16.0325	5.9555	-1.77049		-15.9871	5.9555	-1.00814		-15.99	5.9555	-1.23153		-15.9982	5.9555	-1.363		-15.9756	5.9555	-0.921608
	-15.9758	5.9605	-1.54172		-15.962	5.9555	-1.09323		-15.9826	5.9605	-1.42296		-16.0073	5.9605	-1.77155		-15.9625	5.9605	-1.00891		-15.9649	5.9605	-1.23252		-15.9729	5.9605	-1.36366		-15.9518	5.9605	-0.922249
	-15.9604	5.96383	-1.54223		-15.9465	5.9605	-1.09358		-15.9661	5.96383	-1.42345		-15.9906	5.96383	-1.77206		-15.9453	5.96383	-1.00939		-15.9486	5.96383	-1.23331		-15.9564	5.96383	-1.36409		-15.9352	5.96383	-0.922666
	-15.9428	5.96717	-1.54272		-15.9287	5.96383	-1.09408		-15.9498	5.96717	-1.42413		-15.9753	5.96717	-1.77275		-15.9306	5.96717	-1.00978		-15.9329	5.96717	-1.23386		-15.9392	5.96717	-1.36451		-15.9181	5.96717	-0.923029
	-15.9186	5.97217	-1.54363		-15.9044	5.96717	-1.09478		-15.9255	5.97217	-1.42519		-15.9495	5.97217	-1.7744		-15.9045	5.97217	-1.0103		-15.9076	5.97217	-1.23454		-15.9157	5.97217	-1.36515		-15.894	5.97217	-0.923598
	-15.8938	5.97717	-1.54477		-15.8796	5.97217	-1.09538		-15.9003	5.97717	-1.42599		-15.9252	5.97717	-1.77555		-15.8798	5.97717	-1.01086		-15.8836	5.97717	-1.23518		-15.8906	5.97717	-1.36572		-15.8697	5.97717	-0.924217
	-15.8774	5.9805	-1.54521		-15.8627	5.97717	-1.09574		-15.8846	5.9805	-1.42637		-15.9091	5.9805	-1.77613		-15.8628	5.9805	-1.01129		-15.8657	5.9805	-1.23559		-15.8738	5.9805	-1.36608		-15.8534	5.9805	-0.92465
	-15.8531	5.9855	-1.54583		-15.8383	5.9805	-1.09622		-15.8599	5.9855	-1.42756		-15.8837	5.9855	-1.77679		-15.8384	5.9855	-1.01197		-15.8424	5.9855	-1.23612		-15.8497	5.9855	-1.36676		-15.8278	5.9855	-0.925172
	-15.8285	5.9905	-1.54649		-15.8143	5.9855	-1.09674		-15.8351	5.9905	-1.42912		-15.8601	5.9905	-1.7777		-15.8132	5.9905	-1.01263		-15.8166	5.9905	-1.23663		-15.8246	5.9905	-1.36763		-15.8043	5.9905	-0.925726
	-15.8127	5.99383	-1.54698		-15.7975	5.9905	-1.0971		-15.8177	5.99383	-1.42983		-15.8427	5.99383	-1.77856		-15.797	5.99383	-1.01302		-15.8023	5.99383	-1.23701		-15.8084	5.99383	-1.36851		-15.7863	5.99383	-0.926152
	-15.7954	5.99717	-1.54746		-15.7822	5.99383	-1.09754		-15.8012	5.99717	-1.43037		-15.8263	5.99717	-1.77943		-15.7806	5.99717	-1.01341		-15.7844	5.99717	-1.23742		-15.7908	5.99717	-1.36895		-15.7714	5.99717	-0.92659
	-15.7705	6.00217	-1.5481		-15.7569	5.99717	-1.09828		-15.7774	6.00217	-1.43111		-15.8019	6.00217	-1.78028		-15.7556	6.00217	-1.01408		-15.7585	6.00217	-1.23806		-15.7673	6.00217	-1.36957		-15.7459	6.00217	-0.927185
	-15.7471	6.00717	-1.54873		-15.7331	6.00217	-1.0991		-15.7524	6.00717	-1.43169		-15.7776	6.00717	-1.78082		-15.7313	6.00717	-1.01477		-15.7342	6.00717	-1.2386		-15.7424	6.00717	-1.3701		-15.7214	6.00717	-0.92771
	-15.7293	6.0105	-1.54925		-15.7159	6.00717	-1.09947		-15.7359	6.0105	-1.4321		-15.7607	6.0105	-1.78121		-15.7139	6.0105	-1.01522		-15.7191	6.0105	-1.23893		-15.7266	6.0105	-1.37044		-15.704	6.0105	-0.92805
	-15.7141	6.01383	-1.54967		-15.6986	6.0105	-1.09983		-15.7195	6.01383	-1.43268		-15.7439	6.01383	-1.78165		-15.6987	6.01383	-1.01562		-15.7014	6.01383	-1.23928		-15.7098	6.01383	-1.37082		-15.6896	6.01383	-0.928436
	-15.6887	6.01883	-1.55031		-15.6747	6.01383	-1.10031		-15.695	6.01883	-1.43329		-15.7201	6.01883	-1.78269		-15.674	6.01883	-1.01611		-15.677	6.01883	-1.23985		-15.6852	6.01883	-1.37158		-15.6638	6.01883	-0.929074
	-15.6625	6.02383	-1.55086		-15.6497	6.01883	-1.10088		-15.6696	6.02383	-1.43395		-15.694	6.02383	-1.78582		-15.65	6.02383	-1.01664		-15.6523	6.02383	-1.24046		-15.6604	6.02383	-1.37248		-15.6381	6.02383	-0.929665
	-15.6477	6.02717	-1.55127		-15.6313	6.02383	-1.10128		-15.6539	6.02717	-1.43437		-15.6793	6.02717	-1.78771		-15.6323	6.02717	-1.01707		-15.6364	6.02717	-1.24087		-15.6446	6.02717	-1.37294		-15.6231	6.02717	-0.929953
	-15.6233	6.03217	-1.55209		-15.6078	6.02717	-1.10182		-15.6296	6.03217	-1.435		-15.6537	6.03217	-1.78872		-15.6075	6.03217	-1.0178		-15.6107	6.03217	-1.24153		-15.6187	6.03217	-1.37363		-15.5987	6.03217	-0.930293
	-15.5976	6.03717	-1.55285		-15.5845	6.03217	-1.10233		-15.6037	6.03717	-1.43564		-15.6299	6.03717	-1.78911		-15.5833	6.03717	-1.01844		-15.5852	6.03717	-1.24222		-15.594	6.03717	-1.3743		-15.5733	6.03717	-0.930748
	-15.5811	6.0405	-1.55327		-15.5664	6.03717	-1.10269		-15.5883	6.0405	-1.43615		-15.613	6.0405	-1.7894		-15.5676	6.0405	-1.01885		-15.5689	6.0405	-1.24264		-15.5777	6.0405	-1.37474		-15.5568	6.0405	-0.931147
	-15.5653	6.04383	-1.55367		-15.5498	6.0405	-1.10304		-15.5704	6.04383	-1.43696		-15.5968	6.04383	-1.78981		-15.5491	6.04383	-1.01927		-15.5538	6.04383	-1.24307		-15.5628	6.04383	-1.37517		-15.5397	6.04383	-0.931616
	-15.5404	6.04883	-1.5543		-15.5261	6.04383	-1.10359		-15.5469	6.04883	-1.43815		-15.5719	6.04883	-1.79155		-15.5254	6.04883	-1.01984		-15.5292	6.04883	-1.24368		-15.5364	6.04883	-1.37574		-15.5157	6.04883	-0.932172
	-15.5159	6.05383	-1.55499		-15.5016	6.04883	-1.10416		-15.5228	6.05383	-1.43884		-15.5463	6.05383	-1.79291		-15.5007	6.05383	-1.02036		-15.5036	6.05383	-1.24431		-15.5121	6.05383	-1.37626		-15.4917	6.05383	-0.932643
	-15.4995	6.05717	-1.55547		-15.4844	6.05383	-1.10451		-15.5057	6.05717	-1.43922		-15.5296	6.05717	-1.79338		-15.484	6.05717	-1.02072		-15.4877	6.05717	-1.2447		-15.4954	6.05717	-1.37662		-15.4741	6.05717	-0.932964
	-15.4744	6.06217	-1.55629		-15.4608	6.05717	-1.10502		-15.4816	6.06217	-1.4399		-15.506	6.06217	-1.794		-15.4603	6.06217	-1.0213		-15.4634	6.06217	-1.24524		-15.471	6.06217	-1.37718		-15.4498	6.06217	-0.933512
	-15.4501	6.06717	-1.55703		-15.4345	6.06217	-1.10555		-15.4566	6.06717	-1.44071		-15.4807	6.06717	-1.79458		-15.4342	6.06717	-1.02191		-15.4381	6.06717	-1.2458		-15.4465	6.06717	-1.37776		-15.4244	6.06717	-0.934029
	-15.4325	6.0705	-1.55746		-15.4184	6.06717	-1.10624		-15.4402	6.0705	-1.44116		-15.4644	6.0705	-1.79498		-15.4187	6.0705	-1.02233		-15.4224	6.0705	-1.24623		-15.4287	6.0705	-1.37817		-15.4096	6.0705	-0.934327
	-15.4169	6.07383	-1.55791		-15.4019	6.0705	-1.10716		-15.4239	6.07383	-1.44169		-15.4486	6.07383	-1.79563		-15.4017	6.07383	-1.02297		-15.4051	6.07383	-1.24665		-15.4133	6.07383	-1.37861		-15.3921	6.07383	-0.934582
	-15.3922	6.07883	-1.55857		-15.3773	6.07383	-1.1077		-15.3984	6.07883	-1.44267		-15.4237	6.07883	-1.79672		-15.3773	6.07883	-1.02363		-15.3801	6.07883	-1.24728		-15.3886	6.07883	-1.37923		-15.3684	6.07883	-0.935005
	-15.3667	6.08383	-1.55928		-15.3515	6.07883	-1.10813		-15.3736	6.08383	-1.44368		-15.3984	6.08383	-1.79768		-15.3527	6.08383	-1.02419		-15.3559	6.08383	-1.2479		-15.3628	6.08383	-1.37982		-15.3432	6.08383	-0.935509
	-15.3508	6.08717	-1.55977		-15.3357	6.08383	-1.10839		-15.3578	6.08717	-1.44412		-15.3819	6.08717	-1.79819		-15.3362	6.08717	-1.02459		-15.3399	6.08717	-1.24826		-15.3466	6.08717	-1.38019		-15.3272	6.08717	-0.935905
	-15.3349	6.0905	-1.56018		-15.3189	6.08717	-1.10878		-15.3409	6.0905	-1.44455		-15.3654	6.0905	-1.79853		-15.3197	6.0905	-1.025		-15.3227	6.0905	-1.24861		-15.3309	6.0905	-1.38056		-15.3096	6.0905	-0.936295
	-15.3091	6.0955	-1.56075		-15.2939	6.0905	-1.10938		-15.3159	6.0955	-1.44524		-15.3405	6.0955	-1.79903		-15.2943	6.0955	-1.02566		-15.2981	6.0955	-1.24916		-15.3066	6.0955	-1.38108		-15.2847	6.0955	-0.936709
	-15.2838	6.1005	-1.56138		-15.2696	6.0955	-1.10987		-15.2912	6.1005	-1.44591		-15.3162	6.1005	-1.79964		-15.2698	6.1005	-1.02622		-15.2729	6.1005	-1.24974		-15.2818	6.1005	-1.38164		-15.2598	6.1005	-0.937102
	-15.2675	6.10383	-1.56195		-15.2533	6.1005	-1.11013		-15.2757	6.10383	-1.44631		-15.2992	6.10383	-1.80019		-15.2526	6.10383	-1.02652		-15.2569	6.10383	-1.25011		-15.2646	6.10383	-1.38208		-15.2439	6.10383	-0.937402
	-15.2434	6.10883	-1.56296		-15.2281	6.10383	-1.11055		-15.2492	6.10883	-1.447		-15.2754	6.10883	-1.80169		-15.229	6.10883	-1.02699		-15.2319	6.10883	-1.25056		-15.2405	6.10883	-1.38271		-15.2186	6.10883	-0.937931
	-15.2186	6.11383	-1.56362		-15.2039	6.10883	-1.11106		-15.2255	6.11383	-1.44788		-15.2497	6.11383	-1.8025		-15.2045	6.11383	-1.02744		-15.2073	6.11383	-1.25103		-15.2149	6.11383	-1.38325		-15.1943	6.11383	-0.938406
	-15.2027	6.11717	-1.56405		-15.1876	6.11383	-1.11144		-15.2095	6.11717	-1.44835		-15.2338	6.11717	-1.80294		-15.188	6.11717	-1.02773		-15.1912	6.11717	-1.25138		-15.1987	6.11717	-1.38361		-15.1773	6.11717	-0.938666
	-15.186	6.1205	-1.56447		-15.1704	6.11717	-1.11177		-15.1922	6.1205	-1.44883		-15.2178	6.1205	-1.80335		-15.1708	6.1205	-1.02805		-15.1748	6.1205	-1.25172		-15.1824	6.1205	-1.38403		-15.1602	6.1205	-0.938909
	-15.1612	6.1255	-1.56505		-15.146	6.1205	-1.11231		-15.1675	6.1255	-1.44953		-15.1926	6.1255	-1.80398		-15.1463	6.1255	-1.02865		-15.1495	6.1255	-1.2522		-15.1575	6.1255	-1.38464		-15.1365	6.1255	-0.939374
	-15.1365	6.1305	-1.56567		-15.1212	6.1255	-1.11281		-15.1423	6.1305	-1.45021		-15.1688	6.1305	-1.80462		-15.1206	6.1305	-1.02923		-15.1238	6.1305	-1.2527		-15.1324	6.1305	-1.38525		-15.1111	6.1305	-0.939838
	-15.1203	6.13383	-1.5661		-15.1052	6.1305	-1.11312		-15.1271	6.13383	-1.45066		-15.151	6.13383	-1.805		-15.1048	6.13383	-1.02959		-15.1074	6.13383	-1.25308		-15.116	6.13383	-1.38561		-15.0944	6.13383	-0.940109
	-15.0955	6.13883	-1.56671		-15.08	6.13383	-1.11358		-15.1023	6.13883	-1.45128		-15.1273	6.13883	-1.80562		-15.0801	6.13883	-1.0301		-15.084	6.13883	-1.2537		-15.0915	6.13883	-1.38614		-15.0706	6.13883	-0.940485
	-15.0703	6.14383	-1.5673		-15.0548	6.13883	-1.11411		-15.0773	6.14383	-1.45193		-15.1025	6.14383	-1.80623		-15.0558	6.14383	-1.03062		-15.0586	6.14383	-1.2543		-15.067	6.14383	-1.38668		-15.046	6.14383	-0.940908
	-15.0536	6.14717	-1.56775		-15.039	6.14383	-1.11448		-15.0609	6.14717	-1.45237		-15.0862	6.14717	-1.80687		-15.0377	6.14717	-1.03095		-15.0419	6.14717	-1.25463		-15.0502	6.14717	-1.38704		-15.0294	6.14717	-0.941319
	-15.0375	6.1505	-1.56821		-15.0223	6.14717	-1.11478		-15.0445	6.1505	-1.45287		-15.0692	6.1505	-1.80743		-15.0212	6.1505	-1.03132		-15.0257	6.1505	-1.25494		-15.033	6.1505	-1.38744		-15.0129	6.1505	-0.941808
	-15.0124	6.1555	-1.5689		-14.9982	6.1505	-1.11515		-15.019	6.1555	-1.45376		-15.0444	6.1555	-1.80828		-14.9978	6.1555	-1.0319		-15.001	6.1555	-1.25548		-15.0086	6.1555	-1.38798		-14.9875	6.1555	-0.942418
	-14.9879	6.1605	-1.56959		-14.9724	6.1555	-1.11561		-14.9935	6.1605	-1.45444		-15.019	6.1605	-1.80931		-14.9719	6.1605	-1.03243		-14.9767	6.1605	-1.25615		-14.9841	6.1605	-1.38857		-14.9633	6.1605	-0.942823
	-14.9712	6.16383	-1.57005		-14.9561	6.1605	-1.11604		-14.9775	6.16383	-1.45487		-15.0029	6.16383	-1.80975		-14.9558	6.16383	-1.03277		-14.9597	6.16383	-1.25654		-14.9671	6.16383	-1.38901		-14.9469	6.16383	-0.943017
	-14.9542	6.16717	-1.57047		-14.939	6.16383	-1.11644		-14.9612	6.16717	-1.45534		-14.9865	6.16717	-1.81018		-14.9396	6.16717	-1.03312		-14.9428	6.16717	-1.25684		-14.9504	6.16717	-1.38945		-14.93	6.16717	-0.943213
	-14.9297	6.17217	-1.57111		-14.9142	6.16717	-1.1169		-14.9365	6.17217	-1.45603		-14.9623	6.17217	-1.81079		-14.9152	6.17217	-1.03365		-14.9186	6.17217	-1.25721		-14.9263	6.17217	-1.39007		-14.905	6.17217	-0.943607
	-14.9049	6.17717	-1.57177		-14.89	6.17217	-1.11726		-14.9118	6.17717	-1.45671		-14.9376	6.17717	-1.81145		-14.8897	6.17717	-1.03414		-14.8932	6.17717	-1.25768		-14.9018	6.17717	-1.39054		-14.8803	6.17717	-0.944039
	-14.8892	6.1805	-1.57223		-14.8731	6.17717	-1.11749		-14.8959	6.1805	-1.45715		-14.921	6.1805	-1.81189		-14.8738	6.1805	-1.03446		-14.8774	6.1805	-1.25808		-14.8856	6.1805	-1.39082		-14.8637	6.1805	-0.944332
	-14.8639	6.1855	-1.57288		-14.8486	6.1805	-1.11786		-14.871	6.1855	-1.45782		-14.8963	6.1855	-1.81255		-14.8486	6.1855	-1.03492		-14.8523	6.1855	-1.25862		-14.8602	6.1855	-1.3913		-14.8378	6.1855	-0.944802
	-14.8393	6.1905	-1.5735		-14.8247	6.1855	-1.11825		-14.8462	6.1905	-1.45845		-14.8713	6.1905	-1.81322		-14.8237	6.1905	-1.0354		-14.8274	6.1905	-1.25903		-14.8355	6.1905	-1.39196		-14.8132	6.1905	-0.945215
	-14.823	6.19383	-1.57389		-14.8071	6.1905	-1.11855		-14.8291	6.19383	-1.45887		-14.8544	6.19383	-1.81395		-14.8084	6.19383	-1.03572		-14.8114	6.19383	-1.25933		-14.8194	6.19383	-1.39244		-14.7974	6.19383	-0.945457
	-14.8057	6.19717	-1.57429		-14.7907	6.19383	-1.11888		-14.8131	6.19717	-1.45932		-14.8379	6.19717	-1.81463		-14.7911	6.19717	-1.0361		-14.7943	6.19717	-1.25968		-14.802	6.19717	-1.39285		-14.7812	6.19717	-0.945679
	-14.7819	6.20217	-1.57489		-14.7653	6.19717	-1.11952		-14.7879	6.20217	-1.46002		-14.8127	6.20217	-1.8153		-14.7663	6.20217	-1.03668		-14.7693	6.20217	-1.26024		-14.7772	6.20217	-1.39333		-14.7564	6.20217	-0.945987
	-14.7565	6.20717	-1.57553		-14.7404	6.20217	-1.11997		-14.7636	6.20717	-1.46069		-14.7877	6.20717	-1.81591		-14.7416	6.20717	-1.03724		-14.7449	6.20717	-1.26069		-14.7532	6.20717	-1.39374		-14.731	6.20717	-0.946408
	-14.739	6.2105	-1.57595		-14.7241	6.20717	-1.1202		-14.7463	6.2105	-1.46106		-14.7715	6.2105	-1.81627		-14.7247	6.2105	-1.03757		-14.7283	6.2105	-1.26096		-14.7363	6.2105	-1.39406		-14.7137	6.2105	-0.946689
	-14.7145	6.2155	-1.57654		-14.7001	6.2105	-1.12053		-14.7214	6.2155	-1.46165		-14.7472	6.2155	-1.81677		-14.6995	6.2155	-1.03805		-14.7036	6.2155	-1.26138		-14.7114	6.2155	-1.39463		-14.69	6.2155	-0.947056
	-14.6904	6.2205	-1.57712		-14.6744	6.2155	-1.1209		-14.6968	6.2205	-1.46245		-14.7217	6.2205	-1.8173		-14.6746	6.2205	-1.0386		-14.6784	6.2205	-1.26181		-14.6857	6.2205	-1.39522		-14.6646	6.2205	-0.947303
	-14.6747	6.22383	-1.57754		-14.6585	6.2205	-1.12119		-14.6804	6.22383	-1.46302		-14.7055	6.22383	-1.81806		-14.6579	6.22383	-1.03902		-14.6631	6.22383	-1.26208		-14.6701	6.22383	-1.39559		-14.6492	6.22383	-0.947444
	-14.6572	6.22717	-1.57798		-14.6423	6.22383	-1.12151		-14.665	6.22717	-1.46346		-14.6886	6.22717	-1.81893		-14.6413	6.22717	-1.03936		-14.6458	6.22717	-1.2623		-14.6531	6.22717	-1.39596		-14.6319	6.22717	-0.947612
	-14.6327	6.23217	-1.57858		-14.6169	6.22717	-1.12213		-14.6391	6.23217	-1.46398		-14.6647	6.23217	-1.81986		-14.6169	6.23217	-1.03975		-14.6217	6.23217	-1.26269		-14.6286	6.23217	-1.39651		-14.6074	6.23217	-0.947949
	-14.6074	6.23717	-1.57913		-14.5925	6.23217	-1.1227		-14.6148	6.23717	-1.46451		-14.6392	6.23717	-1.82054		-14.592	6.23717	-1.04014		-14.5967	6.23717	-1.26318		-14.603	6.23717	-1.39701		-14.5828	6.23717	-0.948324
	-14.5913	6.2405	-1.57949		-14.5754	6.23717	-1.12299		-14.5973	6.2405	-1.46496		-14.6229	6.2405	-1.82092		-14.5753	6.2405	-1.04044		-14.5804	6.2405	-1.26353		-14.5872	6.2405	-1.39736		-14.5659	6.2405	-0.94859
	-14.5753	6.24383	-1.57989		-14.5594	6.2405	-1.12322		-14.5813	6.24383	-1.4654		-14.6064	6.24383	-1.8213		-14.5603	6.24383	-1.04076		-14.564	6.24383	-1.26384		-14.5708	6.24383	-1.39768		-14.5507	6.24383	-0.948849
	-14.5492	6.24883	-1.58055		-14.5347	6.24383	-1.12353		-14.5572	6.24883	-1.46601		-14.582	6.24883	-1.82183		-14.5349	6.24883	-1.04116		-14.5382	6.24883	-1.26423		-14.546	6.24883	-1.39819		-14.525	6.24883	-0.949213
	-14.5245	6.25383	-1.58121		-14.5103	6.24883	-1.12387		-14.5337	6.25383	-1.46666		-14.5574	6.25383	-1.82245		-14.5101	6.25383	-1.04149		-14.5134	6.25383	-1.26466		-14.5211	6.25383	-1.39868		-14.5008	6.25383	-0.949522
	-14.5083	6.25717	-1.58158		-14.4933	6.25383	-1.12414		-14.5153	6.25717	-1.46706		-14.5406	6.25717	-1.8231		-14.4937	6.25717	-1.04176		-14.497	6.25717	-1.26499		-14.5046	6.25717	-1.39899		-14.4835	6.25717	-0.949761
	-14.4838	6.26217	-1.58207		-14.4683	6.25717	-1.12462		-14.4908	6.26217	-1.46769		-14.5158	6.26217	-1.82386		-14.4687	6.26217	-1.04244		-14.4726	6.26217	-1.26547		-14.4802	6.26217	-1.39949		-14.4586	6.26217	-0.950141
	-14.4591	6.26717	-1.58261		-14.4433	6.26217	-1.12509		-14.466	6.26717	-1.46827		-14.4904	6.26717	-1.82449		-14.4433	6.26717	-1.04329		-14.4477	6.26717	-1.26588		-14.4549	6.26717	-1.39999		-14.4343	6.26717	-0.95051
	-14.4425	6.2705	-1.58309		-14.4265	6.26717	-1.12536		-14.45	6.2705	-1.46869		-14.4741	6.2705	-1.82491		-14.4267	6.2705	-1.0436		-14.4302	6.2705	-1.26613		-14.4387	6.2705	-1.40039		-14.4178	6.2705	-0.950732
	-14.4259	6.27383	-1.58356		-14.4105	6.2705	-1.12555		-14.4321	6.27383	-1.4691		-14.4572	6.27383	-1.8253		-14.411	6.27383	-1.04384		-14.4149	6.27383	-1.26638		-14.422	6.27383	-1.40071		-14.4016	6.27383	-0.950943
	-14.4014	6.27883	-1.58413		-14.385	6.27383	-1.12587		-14.4073	6.27883	-1.46968		-14.4325	6.27883	-1.82595		-14.3859	6.27883	-1.04411		-14.3897	6.27883	-1.26676		-14.3969	6.27883	-1.40116		-14.3762	6.27883	-0.951201
	-14.3759	6.28383	-1.58466		-14.3597	6.27883	-1.12634		-14.3821	6.28383	-1.47047		-14.4076	6.28383	-1.82661		-14.3618	6.28383	-1.04446		-14.3648	6.28383	-1.2671		-14.3732	6.28383	-1.40161		-14.3513	6.28383	-0.951371
	-14.3597	6.28717	-1.58504		-14.3434	6.28383	-1.12675		-14.3666	6.28717	-1.47107		-14.3921	6.28717	-1.82701		-14.344	6.28717	-1.04473		-14.348	6.28717	-1.26736		-14.3551	6.28717	-1.40196		-14.3346	6.28717	-0.951502
	-14.3436	6.2905	-1.58542		-14.3275	6.28717	-1.12707		-14.3497	6.2905	-1.47151		-14.3745	6.2905	-1.8274		-14.3281	6.2905	-1.045		-14.3323	6.2905	-1.26761		-14.3397	6.2905	-1.40233		-14.3179	6.2905	-0.95172
	-14.3181	6.2955	-1.58595		-14.3025	6.2905	-1.12742		-14.3249	6.2955	-1.47206		-14.35	6.2955	-1.82803		-14.3036	6.2955	-1.04535		-14.3066	6.2955	-1.26803		-14.3144	6.2955	-1.40278		-14.2932	6.2955	-0.952089
	-14.2935	6.3005	-1.58649		-14.2779	6.2955	-1.12769		-14.3003	6.3005	-1.47259		-14.3256	6.3005	-1.82873		-14.2778	6.3005	-1.04569		-14.2825	6.3005	-1.26845		-14.2885	6.3005	-1.4032		-14.2678	6.3005	-0.95237
	-14.2782	6.30383	-1.58686		-14.2608	6.3005	-1.1279		-14.2838	6.30383	-1.47301		-14.3083	6.30383	-1.82917		-14.2621	6.30383	-1.04592		-14.2656	6.30383	-1.2687		-14.2732	6.30383	-1.40347		-14.2518	6.30383	-0.952522
	-14.2527	6.30883	-1.58737		-14.2369	6.30383	-1.12833		-14.2587	6.30883	-1.47356		-14.2842	6.30883	-1.82977		-14.2366	6.30883	-1.04635		-14.2407	6.30883	-1.26911		-14.2481	6.30883	-1.40393		-14.2271	6.30883	-0.95274
	-14.2284	6.31383	-1.58781		-14.2126	6.30883	-1.12871		-14.235	6.31383	-1.47402		-14.2582	6.31383	-1.83042		-14.2114	6.31383	-1.04684		-14.2153	6.31383	-1.26951		-14.2228	6.31383	-1.40441		-14.202	6.31383	-0.953052
	-14.2104	6.31717	-1.58813		-14.1956	6.31383	-1.1289		-14.2173	6.31717	-1.47432		-14.2418	6.31717	-1.83086		-14.1958	6.31717	-1.04714		-14.1985	6.31717	-1.26978		-14.2071	6.31717	-1.40475		-14.1855	6.31717	-0.95325
	-14.194	6.3205	-1.58851		-14.1784	6.31717	-1.1291		-14.2025	6.3205	-1.47468		-14.2263	6.3205	-1.83129		-14.1781	6.3205	-1.04737		-14.182	6.3205	-1.27004		-14.1898	6.3205	-1.40523		-14.169	6.3205	-0.953455
	-14.1697	6.3255	-1.58919		-14.1542	6.3205	-1.1296		-14.1769	6.3255	-1.47521		-14.2011	6.3255	-1.83185		-14.1538	6.3255	-1.04772		-14.1576	6.3255	-1.27043		-14.1643	6.3255	-1.40578		-14.1441	6.3255	-0.953758
	-14.1454	6.3305	-1.58982		-14.1294	6.3255	-1.13015		-14.1521	6.3305	-1.47577		-14.1774	6.3305	-1.83236		-14.1289	6.3305	-1.04815		-14.1333	6.3305	-1.27087		-14.1403	6.3305	-1.40623		-14.1203	6.3305	-0.953995
	-14.128	6.33383	-1.59017		-14.1129	6.3305	-1.13038		-14.1352	6.33383	-1.47616		-14.1594	6.33383	-1.83275		-14.1122	6.33383	-1.04849		-14.1161	6.33383	-1.27116		-14.1236	6.33383	-1.40646		-14.1037	6.33383	-0.954136
	-14.1029	6.33883	-1.59061		-14.0869	6.33383	-1.13068		-14.1106	6.33883	-1.47671		-14.1358	6.33883	-1.83352		-14.0871	6.33883	-1.04887		-14.0912	6.33883	-1.27154		-14.0989	6.33883	-1.40683		-14.0781	6.33883	-0.954353
	-14.0784	6.34383	-1.59099		-14.0613	6.33883	-1.13104		-14.0853	6.34383	-1.47716		-14.1101	6.34383	-1.83422		-14.0625	6.34383	-1.04921		-14.0665	6.34383	-1.27189		-14.0739	6.34383	-1.4072		-14.0534	6.34383	-0.954638
	-14.0625	6.34717	-1.59129		-14.0455	6.34383	-1.13132		-14.0691	6.34717	-1.4774		-14.0938	6.34717	-1.83455		-14.0463	6.34717	-1.04948		-14.0508	6.34717	-1.27211		-14.0572	6.34717	-1.40749		-14.0364	6.34717	-0.954873
	-14.0458	6.3505	-1.59159		-14.0289	6.34717	-1.13157		-14.0513	6.3505	-1.47766		-14.0763	6.3505	-1.83482		-14.0292	6.3505	-1.04976		-14.0331	6.3505	-1.27235		-14.0403	6.3505	-1.40773		-14.0201	6.3505	-0.955102
	-14.021	6.3555	-1.59207		-14.0046	6.3505	-1.13188		-14.0275	6.3555	-1.47815		-14.0522	6.3555	-1.83526		-14.0045	6.3555	-1.05022		-14.0089	6.3555	-1.27269		-14.0157	6.3555	-1.40807		-13.9954	6.3555	-0.955365
	-13.9964	6.3605	-1.59252		-13.9789	6.3555	-1.13213		-14.0033	6.3605	-1.47872		-14.0279	6.3605	-1.83613		-13.9791	6.3605	-1.05056		-13.985	6.3605	-1.27301		-13.9916	6.3605	-1.40844		-13.97	6.3605	-0.955578
	-13.9796	6.36383	-1.59283		-13.9628	6.3605	-1.13226		-13.9858	6.36383	-1.47907		-14.0125	6.36383	-1.83664		-13.9626	6.36383	-1.05076		-13.9679	6.36383	-1.27323		-13.9752	6.36383	-1.40873		-13.9538	6.36383	-0.955704
	-13.9617	6.36717	-1.59323		-13.9467	6.36383	-1.13237		-13.9695	6.36717	-1.47939		-13.9949	6.36717	-1.83705		-13.9462	6.36717	-1.05099		-13.952	6.36717	-1.27343		-13.9579	6.36717	-1.40921		-13.9373	6.36717	-0.955891
	-13.9373	6.37217	-1.59381		-13.9214	6.36717	-1.1326		-13.9445	6.37217	-1.47984		-13.9702	6.37217	-1.83763		-13.9222	6.37217	-1.05139		-13.9266	6.37217	-1.27373		-13.9334	6.37217	-1.40976		-13.913	6.37217	-0.9562
	-13.9129	6.37717	-1.59427		-13.8969	6.37217	-1.13293		-13.92	6.37717	-1.48032		-13.9446	6.37717	-1.83819		-13.8965	6.37717	-1.05181		-13.9013	6.37717	-1.27408		-13.9086	6.37717	-1.41013		-13.8879	6.37717	-0.956505
	-13.8963	6.3805	-1.59455		-13.8802	6.37717	-1.13322		-13.9022	6.3805	-1.48068		-13.9275	6.3805	-1.83856		-13.8802	6.3805	-1.052		-13.8846	6.3805	-1.27425		-13.8913	6.3805	-1.41033		-13.8718	6.3805	-0.956616
	-13.8708	6.3855	-1.59503		-13.8554	6.3805	-1.13357		-13.8784	6.3855	-1.48144		-13.9034	6.3855	-1.83903		-13.8558	6.3855	-1.05225		-13.8597	6.3855	-1.2745		-13.8671	6.3855	-1.41075		-13.8463	6.3855	-0.956707
	-13.8462	6.3905	-1.59554		-13.8307	6.3855	-1.13396		-13.8529	6.3905	-1.48229		-13.8789	6.3905	-1.83956		-13.8313	6.3905	-1.05256		-13.8351	6.3905	-1.27472		-13.8414	6.3905	-1.4112		-13.8219	6.3905	-0.956799
	-13.8301	6.39383	-1.59588		-13.8143	6.3905	-1.13423		-13.8375	6.39383	-1.48266		-13.8625	6.39383	-1.83996		-13.8148	6.39383	-1.05284		-13.8182	6.39383	-1.27492		-13.8248	6.39383	-1.41146		-13.805	6.39383	-0.956921
	-13.8144	6.39717	-1.59624		-13.7977	6.39383	-1.13447		-13.8204	6.39717	-1.48297		-13.8458	6.39717	-1.84036		-13.7971	6.39717	-1.05314		-13.8017	6.39717	-1.27506		-13.8098	6.39717	-1.41165		-13.7885	6.39717	-0.957095
	-13.7889	6.40217	-1.59668		-13.7724	6.39717	-1.13475		-13.7957	6.40217	-1.48348		-13.8209	6.40217	-1.84087		-13.7727	6.40217	-1.05356		-13.7775	6.40217	-1.27521		-13.7838	6.40217	-1.41197		-13.7633	6.40217	-0.957402
	-13.7645	6.40717	-1.59706		-13.7473	6.40217	-1.13501		-13.7708	6.40717	-1.48402		-13.7962	6.40717	-1.84133		-13.7477	6.40717	-1.05392		-13.7518	6.40717	-1.27539		-13.7591	6.40717	-1.41236		-13.7387	6.40717	-0.9577
	-13.747	6.4105	-1.59732		-13.7307	6.40717	-1.1352		-13.7556	6.4105	-1.48438		-13.7799	6.4105	-1.84168		-13.731	6.4105	-1.05415		-13.7349	6.4105	-1.27555		-13.7429	6.4105	-1.41264		-13.7211	6.4105	-0.957892
	-13.7227	6.4155	-1.59776		-13.7068	6.4105	-1.13549		-13.7296	6.4155	-1.48484		-13.7543	6.4155	-1.84224		-13.7066	6.4155	-1.05449		-13.7118	6.4155	-1.27583		-13.7183	6.4155	-1.41305		-13.6975	6.4155	-0.958133
	-13.6975	6.4205	-1.59824		-13.6818	6.4155	-1.13573		-13.7051	6.4205	-1.48527		-13.7303	6.4205	-1.84278		-13.6826	6.4205	-1.05482		-13.6861	6.4205	-1.27613		-13.6921	6.4205	-1.41333		-13.6723	6.4205	-0.958339
	-13.6816	6.42383	-1.59853		-13.6651	6.4205	-1.13588		-13.6879	6.42383	-1.48558		-13.714	6.42383	-1.84317		-13.6651	6.42383	-1.055		-13.67	6.42383	-1.27628		-13.6766	6.42383	-1.41354		-13.656	6.42383	-0.958426
	-13.6652	6.42717	-1.5988		-13.6489	6.42383	-1.1361		-13.6721	6.42717	-1.48593		-13.696	6.42717	-1.84351		-13.6483	6.42717	-1.05519		-13.6529	6.42717	-1.2764		-13.6602	6.42717	-1.41374		-13.64	6.42717	-0.958511
	-13.6398	6.43217	-1.59919		-13.6234	6.42717	-1.13641		-13.6466	6.43217	-1.48636		-13.6716	6.43217	-1.84405		-13.6238	6.43217	-1.05549		-13.6283	6.43217	-1.27668		-13.6351	6.43217	-1.41406		-13.6148	6.43217	-0.958671
	-13.6154	6.43717	-1.59959		-13.5988	6.43217	-1.13669		-13.622	6.43717	-1.48674		-13.6461	6.43717	-1.84456		-13.5994	6.43717	-1.0558		-13.6026	6.43717	-1.277		-13.6099	6.43717	-1.41435		-13.5902	6.43717	-0.958949
	-13.5985	6.4405	-1.59987		-13.5822	6.43717	-1.13681		-13.6055	6.4405	-1.487		-13.6293	6.4405	-1.8449		-13.582	6.4405	-1.056		-13.5856	6.4405	-1.27727		-13.5935	6.4405	-1.41449		-13.5727	6.4405	-0.959137
	-13.5822	6.44383	-1.6002		-13.5659	6.4405	-1.13698		-13.5878	6.44383	-1.48729		-13.6132	6.44383	-1.84516		-13.5666	6.44383	-1.05616		-13.5699	6.44383	-1.2775		-13.5775	6.44383	-1.41465		-13.5569	6.44383	-0.959317
	-13.5562	6.44883	-1.60064		-13.5414	6.44383	-1.13733		-13.5637	6.44883	-1.48775		-13.5885	6.44883	-1.84559		-13.5406	6.44883	-1.05652		-13.5442	6.44883	-1.27782		-13.5522	6.44883	-1.4149		-13.5317	6.44883	-0.959533
	-13.5314	6.45383	-1.60106		-13.5151	6.44883	-1.13771		-13.5383	6.45383	-1.48819		-13.5641	6.45383	-1.84605		-13.5162	6.45383	-1.05692		-13.5205	6.45383	-1.27797		-13.5268	6.45383	-1.41521		-13.5067	6.45383	-0.959698
	-13.5157	6.45717	-1.60133		-13.4989	6.45383	-1.13797		-13.5215	6.45717	-1.4885		-13.5478	6.45717	-1.84643		-13.4989	6.45717	-1.05715		-13.5034	6.45717	-1.27804		-13.5095	6.45717	-1.41544		-13.49	6.45717	-0.959815
	-13.4912	6.46217	-1.60179		-13.4739	6.45717	-1.13824		-13.4967	6.46217	-1.48896		-13.5221	6.46217	-1.84694		-13.4741	6.46217	-1.05739		-13.4791	6.46217	-1.27823		-13.4862	6.46217	-1.41581		-13.465	6.46217	-0.959974
	-13.4656	6.46717	-1.60227		-13.4495	6.46217	-1.13847		-13.4727	6.46717	-1.48946		-13.4974	6.46717	-1.8476		-13.4495	6.46717	-1.0576		-13.4542	6.46717	-1.27852		-13.461	6.46717	-1.41624		-13.44	6.46717	-0.960104
	-13.449	6.4705	-1.60257		-13.4328	6.46717	-1.1386		-13.4563	6.4705	-1.48978		-13.4813	6.4705	-1.84799		-13.4331	6.4705	-1.05778		-13.4382	6.4705	-1.27871		-13.4457	6.4705	-1.41653		-13.4241	6.4705	-0.960118
	-13.432	6.47383	-1.60285		-13.4168	6.4705	-1.13875		-13.4382	6.47383	-1.49004		-13.4649	6.47383	-1.84838		-13.4166	6.47383	-1.05796		-13.4202	6.47383	-1.27895		-13.4278	6.47383	-1.41681		-13.4069	6.47383	-0.960177
	-13.4078	6.47883	-1.60326		-13.3921	6.47383	-1.13897		-13.4142	6.47883	-1.49042		-13.44	6.47883	-1.84889		-13.3918	6.47883	-1.05823		-13.3957	6.47883	-1.27927		-13.4029	6.47883	-1.41713		-13.3829	6.47883	-0.960362
	-13.3826	6.48383	-1.60363		-13.3652	6.47883	-1.13922		-13.3897	6.48383	-1.49087		-13.4151	6.48383	-1.84938		-13.3663	6.48383	-1.05848		-13.3712	6.48383	-1.27956		-13.3778	6.48383	-1.41737		-13.3575	6.48383	-0.96053
	-13.3663	6.48717	-1.6039		-13.3495	6.48383	-1.1394		-13.3725	6.48717	-1.49132		-13.3979	6.48717	-1.8497		-13.3501	6.48717	-1.05868		-13.3547	6.48717	-1.27967		-13.3615	6.48717	-1.41753		-13.3414	6.48717	-0.960648
	-13.3411	6.49217	-1.60433		-13.3249	6.48717	-1.13967		-13.3485	6.49217	-1.49179		-13.3742	6.49217	-1.8501		-13.3252	6.49217	-1.05901		-13.33	6.49217	-1.27984		-13.3368	6.49217	-1.41778		-13.3172	6.49217	-0.960815
	-13.3161	6.49717	-1.60476		-13.3008	6.49217	-1.13991		-13.3228	6.49717	-1.49215		-13.349	6.49717	-1.85055		-13.2998	6.49717	-1.05936		-13.3048	6.49717	-1.28		-13.3111	6.49717	-1.41811		-13.2914	6.49717	-0.960982
	-13.3004	6.5005	-1.60501		-13.2836	6.49717	-1.13999		-13.3062	6.5005	-1.49235		-13.3318	6.5005	-1.8509		-13.2839	6.5005	-1.05956		-13.2884	6.5005	-1.28011		-13.2954	6.5005	-1.41839		-13.2756	6.5005	-0.961127
	-13.2836	6.50383	-1.60522		-13.2676	6.5005	-1.14004		-13.2893	6.50383	-1.49256		-13.3149	6.50383	-1.85126		-13.2677	6.50383	-1.0597		-13.2718	6.50383	-1.28021		-13.2786	6.50383	-1.41867		-13.2584	6.50383	-0.961293
	-13.2595	6.50883	-1.60552		-13.2414	6.50383	-1.14018		-13.2647	6.50883	-1.49296		-13.2907	6.50883	-1.85176		-13.2418	6.50883	-1.05989		-13.2469	6.50883	-1.28038		-13.2534	6.50883	-1.41903		-13.233	6.50883	-0.961602
	-13.2335	6.51383	-1.60586		-13.217	6.50883	-1.14047		-13.2398	6.51383	-1.49352		-13.2655	6.51383	-1.85225		-13.2172	6.51383	-1.06017		-13.222	6.51383	-1.28064		-13.2291	6.51383	-1.41932		-13.208	6.51383	-0.96184
	-13.2175	6.51717	-1.60611		-13.2019	6.51383	-1.14069		-13.224	6.51717	-1.49378		-13.2493	6.51717	-1.85255		-13.2006	6.51717	-1.06043		-13.2047	6.51717	-1.28083		-13.2124	6.51717	-1.41945		-13.1922	6.51717	-0.961938
	-13.2003	6.5205	-1.60638		-13.1835	6.51717	-1.14089		-13.2074	6.5205	-1.49404		-13.232	6.5205	-1.85282		-13.1836	6.5205	-1.06065		-13.187	6.5205	-1.28098		-13.1958	6.5205	-1.41954		-13.1748	6.5205	-0.961998
	-13.1759	6.5255	-1.60676		-13.1595	6.5205	-1.14112		-13.1818	6.5255	-1.4944		-13.2075	6.5255	-1.85322		-13.1595	6.5255	-1.06088		-13.1641	6.5255	-1.28116		-13.1704	6.5255	-1.41966		-13.1502	6.5255	-0.962056
	-13.1516	6.5305	-1.60713		-13.135	6.5255	-1.14144		-13.157	6.5305	-1.49483		-13.1832	6.5305	-1.85362		-13.1339	6.5305	-1.06102		-13.1392	6.5305	-1.28131		-13.1454	6.5305	-1.41988		-13.1258	6.5305	-0.962169
	-13.1347	6.53383	-1.60736		-13.1181	6.5305	-1.14166		-13.1394	6.53383	-1.49519		-13.1661	6.53383	-1.85394		-13.1178	6.53383	-1.06114		-13.123	6.53383	-1.28137		-13.1294	6.53383	-1.42018		-13.1077	6.53383	-0.962295
	-13.1097	6.53883	-1.6077		-13.0922	6.53383	-1.14194		-13.1151	6.53883	-1.49558		-13.1413	6.53883	-1.85455		-13.0923	6.53883	-1.06133		-13.0981	6.53883	-1.28155		-13.1045	6.53883	-1.42069		-13.0835	6.53883	-0.962441
	-13.0845	6.54383	-1.60806		-13.0674	6.53883	-1.14216		-13.0911	6.54383	-1.49591		-13.1161	6.54383	-1.85521		-13.0686	6.54383	-1.0616		-13.0729	6.54383	-1.28177		-13.0791	6.54383	-1.42101		-13.0588	6.54383	-0.962546
	-13.0679	6.54717	-1.60835		-13.0515	6.54383	-1.14228		-13.0734	6.54717	-1.49612		-13.0977	6.54717	-1.85552		-13.0517	6.54717	-1.06183		-13.0557	6.54717	-1.28191		-13.0627	6.54717	-1.42109		-13.0428	6.54717	-0.96264
	-13.051	6.5505	-1.60873		-13.034	6.54717	-1.14245		-13.0569	6.5505	-1.49634		-13.0825	6.5505	-1.85579		-13.0354	6.5505	-1.06202		-13.0389	6.5505	-1.28202		-13.0472	6.5505	-1.42115		-13.0264	6.5505	-0.962784
	-13.0266	6.5555	-1.60919		-13.01	6.5505	-1.1427		-13.0322	6.5555	-1.49677		-13.0584	6.5555	-1.85621		-13.0096	6.5555	-1.06233		-13.0146	6.5555	-1.28218		-13.0218	6.5555	-1.4214		-13.0013	6.5555	-0.963009
	-13.0004	6.5605	-1.60957		-12.9849	6.5555	-1.14294		-13.0071	6.5605	-1.49714		-13.034	6.5605	-1.85666		-12.9848	6.5605	-1.0626		-12.9895	6.5605	-1.28241		-12.9965	6.5605	-1.42177		-12.9767	6.5605	-0.9632
	-12.985	6.56383	-1.60972		-12.969	6.5605	-1.14305		-12.9905	6.56383	-1.49736		-13.018	6.56383	-1.85696		-12.9672	6.56383	-1.06282		-12.9721	6.56383	-1.28257		-12.9796	6.56383	-1.42199		-12.9603	6.56383	-0.9633
	-12.9597	6.56883	-1.60998		-12.9429	6.56383	-1.14325		-12.966	6.56883	-1.49766		-12.9919	6.56883	-1.85744		-12.9439	6.56883	-1.06311		-12.9476	6.56883	-1.28275		-12.9549	6.56883	-1.42223		-12.9337	6.56883	-0.963427
	-12.9347	6.57383	-1.61029		-12.9186	6.56883	-1.14346		-12.9409	6.57383	-1.49802		-12.9666	6.57383	-1.85791		-12.9183	6.57383	-1.06339		-12.9231	6.57383	-1.28289		-12.9301	6.57383	-1.42249		-12.9097	6.57383	-0.963616
	-12.9185	6.57717	-1.61054		-12.9018	6.57383	-1.14365		-12.9248	6.57717	-1.49833		-12.9511	6.57717	-1.85818		-12.9019	6.57717	-1.06358		-12.907	6.57717	-1.28298		-12.9142	6.57717	-1.42272		-12.8926	6.57717	-0.96378
	-12.9006	6.5805	-1.61076		-12.8861	6.57717	-1.14382		-12.9074	6.5805	-1.49862		-12.935	6.5805	-1.85846		-12.886	6.5805	-1.06373		-12.8898	6.5805	-1.28312		-12.8968	6.5805	-1.42289		-12.8769	6.5805	-0.963929
	-12.877	6.5855	-1.61107		-12.8605	6.5805	-1.14408		-12.8834	6.5855	-1.49906		-12.9094	6.5855	-1.8589		-12.8607	6.5855	-1.06391		-12.8642	6.5855	-1.28332		-12.8716	6.5855	-1.42307		-12.8521	6.5855	-0.964075
	-12.8513	6.5905	-1.61154		-12.8361	6.5855	-1.1443		-12.8579	6.5905	-1.49941		-12.8836	6.5905	-1.85941		-12.836	6.5905	-1.06413		-12.8402	6.5905	-1.28348		-12.8478	6.5905	-1.42326		-12.8266	6.5905	-0.964101
	-12.8352	6.59383	-1.61217		-12.8184	6.5905	-1.14445		-12.8422	6.59383	-1.49963		-12.8681	6.59383	-1.8597		-12.8199	6.59383	-1.06435		-12.8236	6.59383	-1.28356		-12.8314	6.59383	-1.42339		-12.8105	6.59383	-0.964135
	-12.8187	6.59717	-1.61249		-12.8028	6.59383	-1.14459		-12.8258	6.59717	-1.49982		-12.8507	6.59717	-1.85995		-12.8034	6.59717	-1.06455		-12.8075	6.59717	-1.28366		-12.8139	6.59717	-1.42356		-12.7936	6.59717	-0.964233
	-12.7935	6.60217	-1.61283		-12.7777	6.59717	-1.14484		-12.8007	6.60217	-1.50004		-12.8256	6.60217	-1.8603		-12.7776	6.60217	-1.06476		-12.7822	6.60217	-1.28391		-12.7896	6.60217	-1.42381		-12.7687	6.60217	-0.964347
	-12.7683	6.60717	-1.61311		-12.7512	6.60217	-1.14504		-12.7761	6.60717	-1.50024		-12.8016	6.60717	-1.86067		-12.7532	6.60717	-1.06497		-12.7557	6.60717	-1.28414		-12.7644	6.60717	-1.42417		-12.7432	6.60717	-0.964415
	-12.7523	6.6105	-1.61331		-12.7351	6.60717	-1.14515		-12.7586	6.6105	-1.50037		-12.7846	6.6105	-1.86097		-12.7358	6.6105	-1.06523		-12.7396	6.6105	-1.28425		-12.7487	6.6105	-1.42437		-12.7271	6.6105	-0.964431
	-12.7278	6.6155	-1.6136		-12.7114	6.6105	-1.14537		-12.7341	6.6155	-1.50063		-12.7599	6.6155	-1.86139		-12.7117	6.6155	-1.06561		-12.716	6.6155	-1.2843		-12.723	6.6155	-1.4246		-12.702	6.6155	-0.964596
	-12.7016	6.6205	-1.61385		-12.686	6.6155	-1.14568		-12.7088	6.6205	-1.50091		-12.7349	6.6205	-1.86175		-12.686	6.6205	-1.06578		-12.691	6.6205	-1.2844		-12.6987	6.6205	-1.42481		-12.6771	6.6205	-0.964823
	-12.6867	6.62383	-1.61401		-12.6696	6.6205	-1.1459		-12.6916	6.62383	-1.50123		-12.7187	6.62383	-1.86198		-12.6692	6.62383	-1.06581		-12.6733	6.62383	-1.2845		-12.6818	6.62383	-1.42488		-12.6607	6.62383	-0.964973
	-12.6701	6.62717	-1.6142		-12.6531	6.62383	-1.14607		-12.6755	6.62717	-1.50161		-12.702	6.62717	-1.86228		-12.6526	6.62717	-1.06588		-12.6574	6.62717	-1.28461		-12.6658	6.62717	-1.42493		-12.6433	6.62717	-0.965077
	-12.6448	6.63217	-1.61455		-12.6286	6.62717	-1.14625		-12.6507	6.63217	-1.50205		-12.6768	6.63217	-1.86334		-12.6277	6.63217	-1.06608		-12.6331	6.63217	-1.28469		-12.6404	6.63217	-1.42515		-12.6192	6.63217	-0.965216
	-12.6198	6.63717	-1.61492		-12.6029	6.63217	-1.14638		-12.6262	6.63717	-1.50233		-12.6516	6.63717	-1.86391		-12.6037	6.63717	-1.06637		-12.6074	6.63717	-1.28473		-12.6159	6.63717	-1.42543		-12.5958	6.63717	-0.9653
	-12.6025	6.6405	-1.61512		-12.5864	6.63717	-1.14649		-12.6094	6.6405	-1.50249		-12.6353	6.6405	-1.86414		-12.5863	6.6405	-1.06655		-12.5915	6.6405	-1.28475		-12.5991	6.6405	-1.42563		-12.5782	6.6405	-0.965327
	-12.5785	6.6455	-1.61538		-12.5625	6.6405	-1.14664		-12.5841	6.6455	-1.50276		-12.6111	6.6455	-1.86439		-12.5618	6.6455	-1.06681		-12.5659	6.6455	-1.28491		-12.5741	6.6455	-1.42585		-12.5526	6.6455	-0.965426
	-12.5539	6.6505	-1.61559		-12.5371	6.6455	-1.14673		-12.559	6.6505	-1.50306		-12.5859	6.6505	-1.86471		-12.5374	6.6505	-1.06703		-12.541	6.6505	-1.28512		-12.5484	6.6505	-1.42607		-12.5285	6.6505	-0.965602
	-12.5369	6.65383	-1.61573		-12.5208	6.6505	-1.14679		-12.5424	6.65383	-1.50323		-12.5697	6.65383	-1.86496		-12.5194	6.65383	-1.06717		-12.525	6.65383	-1.2852		-12.5322	6.65383	-1.42619		-12.5105	6.65383	-0.965714
	-12.5207	6.65717	-1.61593		-12.5035	6.65383	-1.14688		-12.5266	6.65717	-1.50339		-12.5523	6.65717	-1.86524		-12.5029	6.65717	-1.06734		-12.5081	6.65717	-1.28524		-12.5152	6.65717	-1.42633		-12.4948	6.65717	-0.96581
	-12.4959	6.66217	-1.61639		-12.4787	6.65717	-1.14704		-12.5009	6.66217	-1.50361		-12.5274	6.66217	-1.86571		-12.4784	6.66217	-1.0676		-12.4833	6.66217	-1.28533		-12.4905	6.66217	-1.42652		-12.4702	6.66217	-0.965931
	-12.4705	6.66717	-1.61685		-12.453	6.66217	-1.14723		-12.476	6.66717	-1.50386		-12.5025	6.66717	-1.8661		-12.4532	6.66717	-1.06784		-12.4578	6.66717	-1.28555		-12.4663	6.66717	-1.42676		-12.4438	6.66717	-0.965998
	-12.454	6.6705	-1.61707		-12.4371	6.66717	-1.14736		-12.461	6.6705	-1.50408		-12.4847	6.6705	-1.86632		-12.4374	6.6705	-1.06792		-12.4421	6.6705	-1.28572		-12.4499	6.6705	-1.42694		-12.4288	6.6705	-0.966044
	-12.4375	6.67383	-1.61726		-12.4199	6.6705	-1.14749		-12.4433	6.67383	-1.50432		-12.4694	6.67383	-1.86653		-12.421	6.67383	-1.068		-12.4252	6.67383	-1.28586		-12.4331	6.67383	-1.42713		-12.4119	6.67383	-0.966131
	-12.4126	6.67883	-1.61759		-12.3949	6.67383	-1.14767		-12.4178	6.67883	-1.50473		-12.4445	6.67883	-1.86691		-12.3961	6.67883	-1.06811		-12.4004	6.67883	-1.28596		-12.4083	6.67883	-1.42739		-12.3869	6.67883	-0.966294
	-12.3878	6.68383	-1.61801		-12.37	6.67883	-1.14785		-12.3939	6.68383	-1.50506		-12.4194	6.68383	-1.86739		-12.3703	6.68383	-1.06834		-12.3758	6.68383	-1.28596		-12.3829	6.68383	-1.42753		-12.3614	6.68383	-0.966493
	-12.3708	6.68717	-1.61824		-12.3536	6.68383	-1.14794		-12.3763	6.68717	-1.50524		-12.4023	6.68717	-1.86771		-12.3542	6.68717	-1.06857		-12.3596	6.68717	-1.286		-12.3658	6.68717	-1.42757		-12.3457	6.68717	-0.966593
	-12.3461	6.69217	-1.61843		-12.3291	6.68717	-1.14808		-12.352	6.69217	-1.50547		-12.3783	6.69217	-1.86807		-12.3294	6.69217	-1.0691		-12.3343	6.69217	-1.28604		-12.342	6.69217	-1.42774		-12.3197	6.69217	-0.966692
	-12.3207	6.69717	-1.61866		-12.3042	6.69217	-1.14823		-12.3269	6.69717	-1.5057		-12.3526	6.69717	-1.86838		-12.3044	6.69717	-1.06956		-12.3095	6.69717	-1.28611		-12.3178	6.69717	-1.42796		-12.2954	6.69717	-0.966704
	-12.3045	6.7005	-1.61886		-12.287	6.69717	-1.14841		-12.3113	6.7005	-1.50589		-12.3369	6.7005	-1.86862		-12.2878	6.7005	-1.06973		-12.2919	6.7005	-1.28612		-12.3004	6.7005	-1.42814		-12.2791	6.7005	-0.966709
	-12.2883	6.70383	-1.6191		-12.2706	6.7005	-1.14862		-12.2931	6.70383	-1.50606		-12.3194	6.70383	-1.86882		-12.2711	6.70383	-1.06984		-12.2754	6.70383	-1.28616		-12.2832	6.70383	-1.42831		-12.2628	6.70383	-0.966727
	-12.2636	6.70883	-1.61943		-12.2452	6.70383	-1.14881		-12.2688	6.70883	-1.50634		-12.2956	6.70883	-1.86909		-12.2461	6.70883	-1.06996		-12.2517	6.70883	-1.28628		-12.2591	6.70883	-1.42851		-12.2379	6.70883	-0.966774
	-12.2379	6.71383	-1.61965		-12.2209	6.70883	-1.1489		-12.2438	6.71383	-1.50662		-12.2708	6.71383	-1.86942		-12.2216	6.71383	-1.07007		-12.2254	6.71383	-1.28641		-12.2336	6.71383	-1.42867		-12.2131	6.71383	-0.966852
	-12.2215	6.71717	-1.6198		-12.2039	6.71383	-1.14903		-12.2273	6.71717	-1.50679		-12.253	6.71717	-1.8697		-12.2058	6.71717	-1.07015		-12.2094	6.71717	-1.28649		-12.2166	6.71717	-1.42879		-12.1967	6.71717	-0.96694
	-12.205	6.7205	-1.61993		-12.1891	6.71717	-1.14927		-12.2115	6.7205	-1.50697		-12.2372	6.7205	-1.86994		-12.1868	6.7205	-1.07024		-12.1924	6.7205	-1.28654		-12.1996	6.7205	-1.42895		-12.1791	6.7205	-0.967028
	-12.1798	6.7255	-1.62019		-12.1629	6.7205	-1.14953		-12.1858	6.7255	-1.50721		-12.2125	6.7255	-1.87033		-12.1629	6.7255	-1.07036		-12.1674	6.7255	-1.28661		-12.1755	6.7255	-1.4291		-12.1543	6.7255	-0.967146
	-12.1552	6.7305	-1.62047		-12.139	6.7255	-1.14964		-12.1609	6.7305	-1.50745		-12.1875	6.7305	-1.87079		-12.1387	6.7305	-1.07046		-12.1426	6.7305	-1.28667		-12.1507	6.7305	-1.42924		-12.1295	6.7305	-0.967245
	-12.1395	6.73383	-1.62061		-12.1218	6.7305	-1.14968		-12.1443	6.73383	-1.50762		-12.1704	6.73383	-1.87135		-12.1215	6.73383	-1.07053		-12.1262	6.73383	-1.28668		-12.1338	6.73383	-1.42931		-12.1137	6.73383	-0.967334
	-12.1136	6.73883	-1.62078		-12.0968	6.73383	-1.14977		-12.1194	6.73883	-1.50785		-12.1462	6.73883	-1.87166		-12.0975	6.73883	-1.07068		-12.1012	6.73883	-1.28675		-12.1092	6.73883	-1.42953		-12.0881	6.73883	-0.967408
	-12.0887	6.74383	-1.62101		-12.0715	6.73883	-1.14996		-12.0948	6.74383	-1.50808		-12.1208	6.74383	-1.87185		-12.0723	6.74383	-1.07091		-12.0755	6.74383	-1.28684		-12.0846	6.74383	-1.42974		-12.0637	6.74383	-0.967525
	-12.0721	6.74717	-1.6212		-12.0561	6.74383	-1.15011		-12.0774	6.74717	-1.50825		-12.1041	6.74717	-1.872		-12.0549	6.74717	-1.07123		-12.0593	6.74717	-1.28691		-12.0676	6.74717	-1.42987		-12.0464	6.74717	-0.967589
	-12.0556	6.7505	-1.6214		-12.0372	6.74717	-1.1503		-12.0617	6.7505	-1.50844		-12.087	6.7505	-1.87223		-12.0388	6.7505	-1.07159		-12.0434	6.7505	-1.287		-12.051	6.7505	-1.42999		-12.0301	6.7505	-0.967666
	-12.0309	6.7555	-1.62165		-12.0136	6.7505	-1.15055		-12.0366	6.7555	-1.50869		-12.0623	6.7555	-1.87263		-12.0137	6.7555	-1.07181		-12.018	6.7555	-1.28713		-12.0262	6.7555	-1.43014		-12.0049	6.7555	-0.967765
	-12.0062	6.7605	-1.62187		-11.9888	6.7555	-1.15064		-12.011	6.7605	-1.5089		-12.0373	6.7605	-1.87298		-11.9895	6.7605	-1.07195		-11.9938	6.7605	-1.28725		-12.0017	6.7605	-1.4303		-11.979	6.7605	-0.967856
	-11.9892	6.76383	-1.62206		-11.9721	6.7605	-1.15067		-11.9959	6.76383	-1.50903		-12.021	6.76383	-1.87318		-11.9723	6.76383	-1.07203		-11.977	6.76383	-1.28728		-11.9847	6.76383	-1.43044		-11.9638	6.76383	-0.967915
	-11.9643	6.76883	-1.62227		-11.9465	6.76383	-1.15068		-11.9698	6.76883	-1.50922		-11.9964	6.76883	-1.87346		-11.9469	6.76883	-1.07218		-11.9515	6.76883	-1.28731		-11.96	6.76883	-1.43068		-11.9383	6.76883	-0.967962
	-11.9393	6.77383	-1.62246		-11.9226	6.76883	-1.1508		-11.9455	6.77383	-1.50938		-11.9721	6.77383	-1.87381		-11.9226	6.77383	-1.07232		-11.9264	6.77383	-1.28739		-11.9346	6.77383	-1.43091		-11.9136	6.77383	-0.968067
	-11.9232	6.77717	-1.62257		-11.905	6.77383	-1.1509		-11.9292	6.77717	-1.50945		-11.9539	6.77717	-1.87401		-11.905	6.77717	-1.07242		-11.9099	6.77717	-1.28746		-11.9187	6.77717	-1.43104		-11.8968	6.77717	-0.968178
	-11.9054	6.7805	-1.62276		-11.8876	6.77717	-1.15096		-11.9121	6.7805	-1.50958		-11.9373	6.7805	-1.87421		-11.8884	6.7805	-1.0725		-11.8941	6.7805	-1.28752		-11.9018	6.7805	-1.43117		-11.8811	6.7805	-0.968284
	-11.8813	6.7855	-1.62318		-11.864	6.7805	-1.15113		-11.8871	6.7855	-1.5098		-11.9131	6.7855	-1.87457		-11.8649	6.7855	-1.07266		-11.8686	6.7855	-1.28758		-11.8768	6.7855	-1.43132		-11.8558	6.7855	-0.968325
	-11.8563	6.7905	-1.62354		-11.8393	6.7855	-1.15138		-11.8629	6.7905	-1.51004		-11.8887	6.7905	-1.87498		-11.8396	6.7905	-1.07284		-11.8438	6.7905	-1.28762		-11.8522	6.7905	-1.43143		-11.8301	6.7905	-0.968313
	-11.8401	6.79383	-1.62367		-11.8222	6.7905	-1.15152		-11.8452	6.79383	-1.51017		-11.872	6.79383	-1.87521		-11.823	6.79383	-1.07296		-11.8269	6.79383	-1.2876		-11.8353	6.79383	-1.4315		-11.8145	6.79383	-0.968381
	-11.8223	6.79717	-1.62377		-11.8058	6.79383	-1.15162		-11.8302	6.79717	-1.51028		-11.8558	6.79717	-1.87541		-11.8062	6.79717	-1.07302		-11.8116	6.79717	-1.28756		-11.8188	6.79717	-1.43158		-11.7978	6.79717	-0.968458
	-11.7982	6.80217	-1.62395		-11.7809	6.79717	-1.15169		-11.8042	6.80217	-1.51051		-11.8307	6.80217	-1.87571		-11.7812	6.80217	-1.07314		-11.7863	6.80217	-1.28759		-11.7939	6.80217	-1.43179		-11.7733	6.80217	-0.968521
	-11.7733	6.80717	-1.6242		-11.7557	6.80217	-1.15184		-11.7795	6.80717	-1.51077		-11.8056	6.80717	-1.87603		-11.7566	6.80717	-1.07331		-11.7611	6.80717	-1.2877		-11.7679	6.80717	-1.43199		-11.7472	6.80717	-0.968481
	-11.7567	6.8105	-1.62439		-11.7393	6.80717	-1.15192		-11.7632	6.8105	-1.51091		-11.7876	6.8105	-1.87626		-11.7395	6.8105	-1.07345		-11.7443	6.8105	-1.28776		-11.7513	6.8105	-1.43208		-11.731	6.8105	-0.968484
	-11.7312	6.8155	-1.62457		-11.7136	6.8105	-1.15202		-11.7381	6.8155	-1.51108		-11.764	6.8155	-1.87657		-11.7143	6.8155	-1.0736		-11.7197	6.8155	-1.28781		-11.7272	6.8155	-1.43222		-11.7065	6.8155	-0.9686
	-11.7068	6.8205	-1.62472		-11.6899	6.8155	-1.15213		-11.7129	6.8205	-1.51119		-11.7385	6.8205	-1.87685		-11.6895	6.8205	-1.07368		-11.6946	6.8205	-1.28788		-11.7031	6.8205	-1.4324		-11.6799	6.8205	-0.968701
	-11.6903	6.82383	-1.62481		-11.6716	6.8205	-1.15225		-11.6963	6.82383	-1.51132		-11.7218	6.82383	-1.877		-11.6729	6.82383	-1.07371		-11.6774	6.82383	-1.28793		-11.6857	6.82383	-1.43252		-11.6656	6.82383	-0.968773
	-11.6742	6.82717	-1.62495		-11.656	6.82383	-1.15237		-11.6792	6.82717	-1.51149		-11.7057	6.82717	-1.87719		-11.6555	6.82717	-1.07379		-11.6616	6.82717	-1.28799		-11.669	6.82717	-1.43263		-11.6475	6.82717	-0.968854
	-11.6489	6.83217	-1.62526		-11.6312	6.82717	-1.15251		-11.6547	6.83217	-1.51169		-11.6808	6.83217	-1.87749		-11.6314	6.83217	-1.07386		-11.6364	6.83217	-1.28795		-11.6438	6.83217	-1.43278		-11.6232	6.83217	-0.969017
	-11.6245	6.83717	-1.6255		-11.6054	6.83217	-1.15269		-11.6308	6.83717	-1.51185		-11.6557	6.83717	-1.87779		-11.6059	6.83717	-1.07392		-11.6111	6.83717	-1.28797		-11.6181	6.83717	-1.43287		-11.5983	6.83717	-0.969122
	-11.6081	6.8405	-1.62565		-11.5902	6.83717	-1.15279		-11.6132	6.8405	-1.51193		-11.6402	6.8405	-1.87798		-11.5888	6.8405	-1.07399		-11.5951	6.8405	-1.28803		-11.6028	6.8405	-1.43293		-11.5824	6.8405	-0.969096
	-11.5827	6.8455	-1.62585		-11.5649	6.8405	-1.15297		-11.5881	6.8455	-1.51216		-11.6146	6.8455	-1.87826		-11.5658	6.8455	-1.07415		-11.5696	6.8455	-1.28808		-11.5781	6.8455	-1.43305		-11.5561	6.8455	-0.969063
	-11.5569	6.8505	-1.62612		-11.5389	6.8455	-1.15303		-11.5634	6.8505	-1.51232		-11.5904	6.8505	-1.87857		-11.54	6.8505	-1.07431		-11.5453	6.8505	-1.28799		-11.5526	6.8505	-1.43332		-11.5319	6.8505	-0.969131
	-11.5399	6.85383	-1.6263		-11.5232	6.8505	-1.153		-11.5479	6.85383	-1.51238		-11.5724	6.85383	-1.87874		-11.5235	6.85383	-1.07442		-11.5284	6.85383	-1.28794		-11.5368	6.85383	-1.43355		-11.5157	6.85383	-0.969222
	-11.5241	6.85717	-1.62648		-11.5063	6.85383	-1.15301		-11.5305	6.85717	-1.51245		-11.5569	6.85717	-1.87889		-11.5076	6.85717	-1.07457		-11.5127	6.85717	-1.28794		-11.5198	6.85717	-1.43373		-11.4982	6.85717	-0.969317
	-11.4992	6.86217	-1.62675		-11.482	6.85717	-1.15318		-11.5049	6.86217	-1.51267		-11.5314	6.86217	-1.87911		-11.4823	6.86217	-1.07475		-11.4864	6.86217	-1.28801		-11.4944	6.86217	-1.43382		-11.4731	6.86217	-0.969452
	-11.474	6.86717	-1.62703		-11.4567	6.86217	-1.15342		-11.4802	6.86717	-1.51284		-11.5062	6.86717	-1.87936		-11.4577	6.86717	-1.07486		-11.4618	6.86717	-1.28804		-11.47	6.86717	-1.43376		-11.449	6.86717	-0.969515
	-11.4576	6.8705	-1.62719		-11.4395	6.86717	-1.15352		-11.4636	6.8705	-1.51292		-11.49	6.8705	-1.87956		-11.4407	6.8705	-1.07496		-11.4442	6.8705	-1.28813		-11.4534	6.8705	-1.43376		-11.4321	6.8705	-0.969595
	-11.4408	6.87383	-1.62732		-11.4235	6.8705	-1.15359		-11.4474	6.87383	-1.51302		-11.4741	6.87383	-1.87982		-11.4238	6.87383	-1.07506		-11.4286	6.87383	-1.28823		-11.4358	6.87383	-1.43385		-11.4155	6.87383	-0.969658
	-11.4166	6.87883	-1.62746		-11.3984	6.87383	-1.15371		-11.422	6.87883	-1.51326		-11.4485	6.87883	-1.88035		-11.3995	6.87883	-1.07529		-11.4031	6.87883	-1.28825		-11.4122	6.87883	-1.43416		-11.3902	6.87883	-0.969723
	-11.3916	6.88383	-1.62762		-11.3739	6.87883	-1.15387		-11.3974	6.88383	-1.51355		-11.4235	6.88383	-1.88072		-11.3742	6.88383	-1.07545		-11.3786	6.88383	-1.28823		-11.3855	6.88383	-1.4344		-11.3662	6.88383	-0.969728
	-11.374	6.88717	-1.62781		-11.3567	6.88383	-1.15392		-11.3823	6.88717	-1.51367		-11.4058	6.88717	-1.88089		-11.358	6.88717	-1.07553		-11.3625	6.88717	-1.2882		-11.3705	6.88717	-1.43449		-11.3498	6.88717	-0.969687
	-11.3493	6.89217	-1.62807		-11.3321	6.88717	-1.15397		-11.3565	6.89217	-1.51385		-11.3819	6.89217	-1.88113		-11.3327	6.89217	-1.07558		-11.3378	6.89217	-1.28823		-11.3451	6.89217	-1.43456		-11.3246	6.89217	-0.969736
	-11.3247	6.89717	-1.62834		-11.3078	6.89217	-1.15407		-11.3316	6.89717	-1.51399		-11.3573	6.89717	-1.88137		-11.3076	6.89717	-1.07557		-11.3125	6.89717	-1.2883		-11.3214	6.89717	-1.43465		-11.3001	6.89717	-0.969902
	-11.3082	6.9005	-1.62849		-11.2908	6.89717	-1.15419		-11.315	6.9005	-1.51408		-11.341	6.9005	-1.88152		-11.292	6.9005	-1.07555		-11.2955	6.9005	-1.28835		-11.3035	6.9005	-1.43472		-11.2826	6.9005	-0.970025
	-11.2915	6.90383	-1.62861		-11.2735	6.9005	-1.1543		-11.2981	6.90383	-1.51415		-11.3241	6.90383	-1.88165		-11.2745	6.90383	-1.0756		-11.2801	6.90383	-1.2884		-11.2874	6.90383	-1.43482		-11.2662	6.90383	-0.970075
	-11.2665	6.90883	-1.62877		-11.2488	6.90383	-1.15434		-11.273	6.90883	-1.5142		-11.2987	6.90883	-1.88191		-11.2494	6.90883	-1.0758		-11.2539	6.90883	-1.28832		-11.2621	6.90883	-1.43501		-11.2408	6.90883	-0.970055
	-11.2412	6.91383	-1.62896		-11.2236	6.90883	-1.15438		-11.2465	6.91383	-1.51427		-11.2734	6.91383	-1.88218		-11.2241	6.91383	-1.07603		-11.23	6.91383	-1.28818		-11.237	6.91383	-1.43517		-11.2163	6.91383	-0.970027
	-11.2255	6.91717	-1.62912		-11.207	6.91383	-1.15445		-11.2311	6.91717	-1.51434		-11.257	6.91717	-1.88241		-11.2086	6.91717	-1.07612		-11.2124	6.91717	-1.28814		-11.2206	6.91717	-1.43525		-11.1998	6.91717	-0.970055
	-11.2	6.92217	-1.62934		-11.1821	6.91717	-1.15454		-11.2069	6.92217	-1.51449		-11.2318	6.92217	-1.8828		-11.1828	6.92217	-1.07622		-11.1871	6.92217	-1.28816		-11.1954	6.92217	-1.43531		-11.1751	6.92217	-0.970128
	-11.1752	6.92717	-1.62949		-11.1571	6.92217	-1.15461		-11.1816	6.92717	-1.51466		-11.2078	6.92717	-1.88319		-11.1584	6.92717	-1.07635		-11.1627	6.92717	-1.28827		-11.1707	6.92717	-1.43538		-11.15	6.92717	-0.970237
	-11.1589	6.9305	-1.62961		-11.1419	6.92717	-1.15465		-11.1648	6.9305	-1.5148		-11.1919	6.9305	-1.88337		-11.1407	6.9305	-1.07639		-11.1459	6.9305	-1.28836		-11.1547	6.9305	-1.43548		-11.134	6.9305	-0.970277
	-11.1429	6.93383	-1.62979		-11.1228	6.9305	-1.15469		-11.1483	6.93383	-1.51494		-11.1739	6.93383	-1.88349		-11.1246	6.93383	-1.07644		-11.1293	6.93383	-1.28841		-11.1368	6.93383	-1.43557		-11.1166	6.93383	-0.970285
	-11.1171	6.93883	-1.63011		-11.0992	6.93383	-1.1547		-11.1242	6.93883	-1.5151		-11.1483	6.93883	-1.88367		-11.0999	6.93883	-1.0764		-11.1041	6.93883	-1.28835		-11.1128	6.93883	-1.43574		-11.0913	6.93883	-0.970158
	-11.0915	6.94383	-1.63037		-11.0742	6.93883	-1.15469		-11.0986	6.94383	-1.5152		-11.1238	6.94383	-1.88394		-11.0759	6.94383	-1.07644		-11.0795	6.94383	-1.2882		-11.0876	6.94383	-1.43584		-11.0679	6.94383	-0.970128
	-11.0751	6.94717	-1.63046		-11.0583	6.94383	-1.15476		-11.0827	6.94717	-1.51529		-11.1086	6.94717	-1.88412		-11.0587	6.94717	-1.07651		-11.0631	6.94717	-1.28812		-11.0718	6.94717	-1.43589		-11.0515	6.94717	-0.970193
	-11.0586	6.9505	-1.63056		-11.0409	6.94717	-1.15487		-11.0654	6.9505	-1.51544		-11.0909	6.9505	-1.8843		-11.0428	6.9505	-1.07657		-11.0475	6.9505	-1.2881		-11.0546	6.9505	-1.43593		-11.0338	6.9505	-0.970302
	-11.0341	6.9555	-1.63077		-11.0161	6.9505	-1.15508		-11.0406	6.9555	-1.51563		-11.0661	6.9555	-1.88455		-11.0172	6.9555	-1.07662		-11.0213	6.9555	-1.28817		-11.0294	6.9555	-1.43608		-11.0093	6.9555	-0.970485
	-11.0086	6.9605	-1.63102		-10.9911	6.9555	-1.15515		-11.0159	6.9605	-1.51577		-11.0411	6.9605	-1.88477		-10.9926	6.9605	-1.07668		-10.9969	6.9605	-1.28814		-11.0042	6.9605	-1.43629		-10.9833	6.9605	-0.970534
	-10.9929	6.96383	-1.63115		-10.9752	6.9605	-1.15511		-11.0001	6.96383	-1.51583		-11.0259	6.96383	-1.88488		-10.9755	6.96383	-1.07679		-10.9795	6.96383	-1.28809		-10.9889	6.96383	-1.4364		-10.9668	6.96383	-0.970524
	-10.9673	6.96883	-1.63131		-10.9494	6.96383	-1.15508		-10.9742	6.96883	-1.516		-11	6.96883	-1.88507		-10.9508	6.96883	-1.07696		-10.9555	6.96883	-1.28806		-10.9636	6.96883	-1.43652		-10.9423	6.96883	-0.970453
	-10.9426	6.97383	-1.63148		-10.9241	6.96883	-1.15522		-10.9491	6.97383	-1.51616		-10.9743	6.97383	-1.88535		-10.9251	6.97383	-1.07709		-10.93	6.97383	-1.28822		-10.9381	6.97383	-1.43661		-10.9174	6.97383	-0.970447
	-10.9256	6.97717	-1.63163		-10.9092	6.97383	-1.15536		-10.9329	6.97717	-1.51625		-10.9578	6.97717	-1.88557		-10.9096	6.97717	-1.07711		-10.9132	6.97717	-1.28828		-10.9215	6.97717	-1.43672		-10.9011	6.97717	-0.970464
	-10.9104	6.9805	-1.63181		-10.8922	6.97717	-1.15552		-10.9151	6.9805	-1.51629		-10.942	6.9805	-1.88583		-10.8931	6.9805	-1.07714		-10.896	6.9805	-1.28833		-10.9058	6.9805	-1.4369		-10.8842	6.9805	-0.97048
	-10.8841	6.9855	-1.63202		-10.8661	6.9805	-1.15564		-10.8911	6.9855	-1.51637		-10.9163	6.9855	-1.88608		-10.8675	6.9855	-1.07721		-10.8724	6.9855	-1.28825		-10.8794	6.9855	-1.43718		-10.8598	6.9855	-0.970499
	-10.8597	6.9905	-1.63218		-10.8413	6.9855	-1.15572		-10.8658	6.9905	-1.51651		-10.8917	6.9905	-1.8863		-10.842	6.9905	-1.07731		-10.8478	6.9905	-1.28813		-10.8541	6.9905	-1.43737		-10.8348	6.9905	-0.970483
	-10.8427	6.99383	-1.63231		-10.8252	6.9905	-1.1558		-10.8491	6.99383	-1.51661		-10.8752	6.99383	-1.88637		-10.8253	6.99383	-1.07739		-10.8296	6.99383	-1.28807		-10.8381	6.99383	-1.43742		-10.8187	6.99383	-0.970518
	-10.8176	6.99883	-1.63249		-10.7996	6.99383	-1.15593		-10.8245	6.99883	-1.51678		-10.85	6.99883	-1.88644		-10.8009	6.99883	-1.07745		-10.8052	6.99883	-1.28795		-10.8131	6.99883	-1.43744		-10.7931	6.99883	-0.970641
	-10.7927	7.00383	-1.6327		-10.7753	6.99883	-1.15603		-10.8009	7.00383	-1.5169		-10.8255	7.00383	-1.88658		-10.7769	7.00383	-1.07755		-10.7805	7.00383	-1.28786		-10.7879	7.00383	-1.43752		-10.7677	7.00383	-0.970763
	-10.7765	7.00717	-1.63283		-10.7567	7.00383	-1.15605		-10.7833	7.00717	-1.517		-10.8084	7.00717	-1.88673		-10.7587	7.00717	-1.07763		-10.7649	7.00717	-1.28786		-10.7709	7.00717	-1.43763		-10.7518	7.00717	-0.970789
	-10.7599	7.0105	-1.63295		-10.742	7.00717	-1.1561		-10.7668	7.0105	-1.51707		-10.792	7.0105	-1.88693		-10.7427	7.0105	-1.07771		-10.7475	7.0105	-1.28793		-10.7543	7.0105	-1.43776		-10.7353	7.0105	-0.97082
	-10.7349	7.0155	-1.63308		-10.717	7.0105	-1.15617		-10.7411	7.0155	-1.51716		-10.7669	7.0155	-1.88726		-10.7179	7.0155	-1.07778		-10.722	7.0155	-1.288		-10.7304	7.0155	-1.43792		-10.7093	7.0155	-0.970831
	-10.7092	7.0205	-1.63324		-10.6909	7.0155	-1.1562		-10.7183	7.0205	-1.51724		-10.7412	7.0205	-1.88756		-10.6931	7.0205	-1.07787		-10.6967	7.0205	-1.28797		-10.7053	7.0205	-1.43799		-10.684	7.0205	-0.970857
	-10.694	7.02383	-1.6334		-10.6749	7.0205	-1.15622		-10.7003	7.02383	-1.51726		-10.7249	7.02383	-1.88771		-10.6752	7.02383	-1.07794		-10.6804	7.02383	-1.28789		-10.6884	7.02383	-1.43801		-10.6683	7.02383	-0.970877
	-10.6764	7.02717	-1.63357		-10.6581	7.02383	-1.15626		-10.684	7.02717	-1.51732		-10.7093	7.02717	-1.88781		-10.6588	7.02717	-1.07801		-10.6632	7.02717	-1.2878		-10.6719	7.02717	-1.43807		-10.6507	7.02717	-0.97091
	-10.6521	7.03217	-1.6337		-10.6339	7.02717	-1.15632		-10.6582	7.03217	-1.5174		-10.6837	7.03217	-1.88795		-10.6347	7.03217	-1.07805		-10.6382	7.03217	-1.28773		-10.6468	7.03217	-1.43819		-10.6264	7.03217	-0.970946
	-10.6264	7.03717	-1.63375		-10.6077	7.03217	-1.15633		-10.634	7.03717	-1.51754		-10.659	7.03717	-1.88811		-10.6101	7.03717	-1.0781		-10.6129	7.03717	-1.28771		-10.6227	7.03717	-1.43843		-10.6019	7.03717	-0.970979
	-10.61	7.0405	-1.63376		-10.5916	7.03717	-1.15635		-10.6172	7.0405	-1.51765		-10.6426	7.0405	-1.88823		-10.5933	7.0405	-1.07819		-10.5973	7.0405	-1.28774		-10.605	7.0405	-1.43857		-10.5849	7.0405	-0.970982
	-10.5855	7.0455	-1.63394		-10.5672	7.0405	-1.15644		-10.5921	7.0455	-1.51772		-10.6179	7.0455	-1.88843		-10.5686	7.0455	-1.07839		-10.5722	7.0455	-1.28774		-10.5808	7.0455	-1.43864		-10.5602	7.0455	-0.970957
	-10.5592	7.0505	-1.63426		-10.5418	7.0455	-1.15662		-10.5674	7.0505	-1.51788		-10.5932	7.0505	-1.88863		-10.5427	7.0505	-1.07859		-10.5469	7.0505	-1.28774		-10.5554	7.0505	-1.43859		-10.5359	7.0505	-0.970985
	-10.5436	7.05383	-1.63438		-10.526	7.0505	-1.1567		-10.5513	7.05383	-1.51799		-10.5763	7.05383	-1.88882		-10.5272	7.05383	-1.0787		-10.5309	7.05383	-1.28771		-10.5392	7.05383	-1.43859		-10.5197	7.05383	-0.971026
	-10.5263	7.05717	-1.63444		-10.5079	7.05383	-1.15677		-10.5343	7.05717	-1.51807		-10.5599	7.05717	-1.88899		-10.5104	7.05717	-1.07878		-10.5138	7.05717	-1.28764		-10.5218	7.05717	-1.43867		-10.5019	7.05717	-0.971069
	-10.5019	7.06217	-1.63449		-10.4841	7.05717	-1.1568		-10.5091	7.06217	-1.51814		-10.5344	7.06217	-1.88922		-10.4851	7.06217	-1.07889		-10.4891	7.06217	-1.28758		-10.4977	7.06217	-1.43894		-10.4777	7.06217	-0.971185
	-10.4772	7.06717	-1.63459		-10.4584	7.06217	-1.15683		-10.4838	7.06717	-1.51824		-10.5093	7.06717	-1.88939		-10.4603	7.06717	-1.079		-10.4637	7.06717	-1.28756		-10.472	7.06717	-1.43918		-10.4517	7.06717	-0.97134
	-10.4605	7.0705	-1.63474		-10.4429	7.06717	-1.15688		-10.4674	7.0705	-1.51834		-10.4939	7.0705	-1.88949		-10.4435	7.0705	-1.07905		-10.4473	7.0705	-1.28759		-10.4555	7.0705	-1.43927		-10.4359	7.0705	-0.971431
	-10.435	7.0755	-1.63489		-10.4172	7.0705	-1.15696		-10.4425	7.0755	-1.51848		-10.4683	7.0755	-1.88978		-10.4192	7.0755	-1.07911		-10.4222	7.0755	-1.28752		-10.4301	7.0755	-1.43938		-10.411	7.0755	-0.971489
	-10.4109	7.0805	-1.63502		-10.3929	7.0755	-1.15707		-10.4179	7.0805	-1.51862		-10.4429	7.0805	-1.89009		-10.3937	7.0805	-1.07916		-10.3974	7.0805	-1.28746		-10.4054	7.0805	-1.43954		-10.3861	7.0805	-0.971465
	-10.3935	7.08383	-1.63518		-10.3759	7.0805	-1.15708		-10.4012	7.08383	-1.51872		-10.4269	7.08383	-1.89024		-10.3781	7.08383	-1.07915		-10.3812	7.08383	-1.2874		-10.3885	7.08383	-1.43958		-10.3683	7.08383	-0.971458
	-10.3775	7.08717	-1.63533		-10.359	7.08383	-1.15706		-10.3842	7.08717	-1.51878		-10.4103	7.08717	-1.89031		-10.3596	7.08717	-1.07912		-10.3637	7.08717	-1.28735		-10.3724	7.08717	-1.43956		-10.353	7.08717	-0.971456
	-10.3519	7.09217	-1.63552		-10.3346	7.08717	-1.15703		-10.3594	7.09217	-1.51887		-10.3845	7.09217	-1.89033		-10.3358	7.09217	-1.0791		-10.3394	7.09217	-1.28725		-10.3479	7.09217	-1.43954		-10.3275	7.09217	-0.97145
	-10.3271	7.09717	-1.63565		-10.3098	7.09217	-1.15708		-10.3338	7.09717	-1.51895		-10.36	7.09717	-1.89043		-10.3097	7.09717	-1.07911		-10.3148	7.09717	-1.28719		-10.3239	7.09717	-1.43964		-10.3033	7.09717	-0.971513
	-10.3109	7.1005	-1.63572		-10.292	7.09717	-1.15718		-10.3175	7.1005	-1.51904		-10.3434	7.1005	-1.89047		-10.2937	7.1005	-1.07916		-10.298	7.1005	-1.28718		-10.3069	7.1005	-1.43981		-10.286	7.1005	-0.97153
	-10.2942	7.10383	-1.63584		-10.2762	7.1005	-1.15726		-10.3018	7.10383	-1.51909		-10.3263	7.10383	-1.89058		-10.2778	7.10383	-1.07919		-10.2814	7.10383	-1.28716		-10.2891	7.10383	-1.43992		-10.2694	7.10383	-0.971596
	-10.2694	7.10883	-1.636		-10.2513	7.10383	-1.15735		-10.2756	7.10883	-1.51914		-10.3021	7.10883	-1.89074		-10.252	7.10883	-1.07919		-10.2565	7.10883	-1.2871		-10.2644	7.10883	-1.44007		-10.245	7.10883	-0.971611
	-10.244	7.11383	-1.63619		-10.2256	7.10883	-1.15744		-10.2507	7.11383	-1.51921		-10.2764	7.11383	-1.89097		-10.2274	7.11383	-1.07917		-10.2308	7.11383	-1.2871		-10.2408	7.11383	-1.44024		-10.2195	7.11383	-0.971624
	-10.2283	7.11717	-1.63628		-10.208	7.11383	-1.15752		-10.2343	7.11717	-1.51928		-10.2606	7.11717	-1.89119		-10.2116	7.11717	-1.07924		-10.2141	7.11717	-1.2871		-10.2226	7.11717	-1.44034		-10.203	7.11717	-0.971678
	-10.2026	7.12217	-1.6364		-10.184	7.11717	-1.15755		-10.2101	7.12217	-1.51945		-10.2355	7.12217	-1.8915		-10.1858	7.12217	-1.07939		-10.1899	7.12217	-1.28703		-10.1975	7.12217	-1.44046		-10.1783	7.12217	-0.97177
	-10.1788	7.12717	-1.6366		-10.1598	7.12217	-1.15749		-10.184	7.12717	-1.5196		-10.2102	7.12717	-1.8917		-10.1611	7.12717	-1.07953		-10.1644	7.12717	-1.28692		-10.1731	7.12717	-1.44056		-10.1528	7.12717	-0.971833
	-10.1601	7.1305	-1.63674		-10.1441	7.12717	-1.15748		-10.1687	7.1305	-1.51965		-10.1946	7.1305	-1.89179		-10.1438	7.1305	-1.07954		-10.1476	7.1305	-1.28686		-10.1564	7.1305	-1.4406		-10.1357	7.1305	-0.971803
	-10.1442	7.13383	-1.6369		-10.1265	7.1305	-1.15748		-10.1514	7.13383	-1.51968		-10.1768	7.13383	-1.89189		-10.1281	7.13383	-1.07955		-10.1319	7.13383	-1.28683		-10.1398	7.13383	-1.44062		-10.1187	7.13383	-0.971757
	-10.119	7.13883	-1.63705		-10.1013	7.13383	-1.15753		-10.1274	7.13883	-1.51981		-10.1527	7.13883	-1.89208		-10.104	7.13883	-1.07961		-10.1065	7.13883	-1.28684		-10.1137	7.13883	-1.44068		-10.0944	7.13883	-0.971705
	-10.0948	7.14383	-1.63722		-10.0768	7.13883	-1.15763		-10.1012	7.14383	-1.51989		-10.1268	7.14383	-1.89234		-10.0787	7.14383	-1.07971		-10.0822	7.14383	-1.28693		-10.0897	7.14383	-1.4408		-10.0703	7.14383	-0.971721
	-10.0767	7.14717	-1.63732		-10.0599	7.14383	-1.15766		-10.0856	7.14717	-1.51993		-10.1104	7.14717	-1.89246		-10.0624	7.14717	-1.07974		-10.0647	7.14717	-1.287		-10.0732	7.14717	-1.44089		-10.0528	7.14717	-0.971751
	-10.0618	7.1505	-1.6374		-10.0434	7.14717	-1.1577		-10.069	7.1505	-1.51995		-10.0936	7.1505	-1.89259		-10.045	7.1505	-1.07975		-10.0479	7.1505	-1.28697		-10.0558	7.1505	-1.44099		-10.0359	7.1505	-0.971791
	-10.0362	7.1555	-1.63747		-10.0173	7.1505	-1.15775		-10.0439	7.1555	-1.5201		-10.0695	7.1555	-1.8927		-10.0199	7.1555	-1.07976		-10.0234	7.1555	-1.28683		-10.0314	7.1555	-1.44109		-10.0115	7.1555	-0.971814
	-10.011	7.1605	-1.63755		-9.99249	7.1555	-1.15779		-10.0184	7.1605	-1.52026		-10.0436	7.1605	-1.89282		-9.99516	7.1605	-1.07983		-9.99851	7.1605	-1.28662		-10.0063	7.1605	-1.44113		-9.9859	7.1605	-0.97181
	-9.99472	7.16383	-1.63764		-9.97644	7.1605	-1.15783		-10.0026	7.16383	-1.52031		-10.0271	7.16383	-1.89294		-9.97757	7.16383	-1.07988		-9.98124	7.16383	-1.28656		-9.99011	7.16383	-1.44117		-9.97007	7.16383	-0.971813
	-9.96927	7.16883	-1.63778		-9.95159	7.16383	-1.15789		-9.97711	7.16883	-1.52033		-10.0034	7.16883	-1.89314		-9.95377	7.16883	-1.07991		-9.95728	7.16883	-1.28648		-9.96446	7.16883	-1.4413		-9.94459	7.16883	-0.971938
	-9.94434	7.17383	-1.63793		-9.92589	7.16883	-1.15794		-9.95172	7.17383	-1.52041		-9.97848	7.17383	-1.8933		-9.92787	7.17383	-1.07989		-9.93248	7.17383	-1.28647		-9.93944	7.17383	-1.44138		-9.9198	7.17383	-0.972138
	-9.92862	7.17717	-1.63802		-9.90931	7.17383	-1.15799		-9.93461	7.17717	-1.52047		-9.96194	7.17717	-1.89346		-9.91207	7.17717	-1.07991		-9.9141	7.17717	-1.28645		-9.92287	7.17717	-1.44138		-9.90327	7.17717	-0.97227
	-9.91168	7.1805	-1.63809		-9.894	7.17717	-1.15802		-9.91946	7.1805	-1.52052		-9.94471	7.1805	-1.89362		-9.89395	7.1805	-1.07996		-9.89944	7.1805	-1.28647		-9.90748	7.1805	-1.4414		-9.88724	7.1805	-0.972319
	-9.88705	7.1855	-1.63827		-9.86791	7.1805	-1.15807		-9.89438	7.1855	-1.52064		-9.91968	7.1855	-1.89382		-9.86946	7.1855	-1.08003		-9.87405	7.1855	-1.28643		-9.88139	7.1855	-1.44147		-9.86167	7.1855	-0.972301
	-9.86084	7.1905	-1.63841		-9.84371	7.1855	-1.1581		-9.86943	7.1905	-1.52079		-9.89494	7.1905	-1.89394		-9.84385	7.1905	-1.08006		-9.84862	7.1905	-1.28635		-9.85669	7.1905	-1.4416		-9.83686	7.1905	-0.972345
	-9.84478	7.19383	-1.63854		-9.82738	7.1905	-1.1581		-9.85303	7.19383	-1.52091		-9.87839	7.19383	-1.894		-9.82785	7.19383	-1.0801		-9.83207	7.19383	-1.28631		-9.84008	7.19383	-1.44172		-9.82041	7.19383	-0.97239
	-9.82033	7.19883	-1.63869		-9.80213	7.19383	-1.15808		-9.82792	7.19883	-1.52108		-9.85277	7.19883	-1.89417		-9.80307	7.19883	-1.08012		-9.80745	7.19883	-1.28624		-9.81484	7.19883	-1.44185		-9.79513	7.19883	-0.972406
	-9.79561	7.20383	-1.6388		-9.77736	7.19883	-1.15808		-9.80273	7.20383	-1.52119		-9.82842	7.20383	-1.89438		-9.77877	7.20383	-1.0801		-9.78199	7.20383	-1.28619		-9.79047	7.20383	-1.44188		-9.77011	7.20383	-0.972423
	-9.77818	7.20717	-1.63887		-9.75933	7.20383	-1.15806		-9.78605	7.20717	-1.52123		-9.81166	7.20717	-1.89452		-9.761	7.20717	-1.08007		-9.76501	7.20717	-1.28618		-9.77383	7.20717	-1.44184		-9.75432	7.20717	-0.972463
	-9.76181	7.2105	-1.63894		-9.74391	7.20717	-1.15803		-9.7703	7.2105	-1.52126		-9.79532	7.2105	-1.89466		-9.74541	7.2105	-1.08006		-9.74859	7.2105	-1.28612		-9.75634	7.2105	-1.44181		-9.73779	7.2105	-0.972501
	-9.73673	7.2155	-1.63916		-9.71847	7.2105	-1.15805		-9.74423	7.2155	-1.52131		-9.77053	7.2155	-1.89485		-9.72027	7.2155	-1.08014		-9.72359	7.2155	-1.28603		-9.73212	7.2155	-1.44191		-9.71187	7.2155	-0.972531
	-9.71081	7.2205	-1.63935		-9.69342	7.2155	-1.15811		-9.71965	7.2205	-1.52137		-9.74568	7.2205	-1.89497		-9.69613	7.2205	-1.08027		-9.69875	7.2205	-1.28589		-9.70701	7.2205	-1.44201		-9.68731	7.2205	-0.972538
	-9.69514	7.22383	-1.63945		-9.67709	7.2205	-1.15821		-9.70247	7.22383	-1.52147		-9.72848	7.22383	-1.89505		-9.67897	7.22383	-1.08051		-9.68185	7.22383	-1.28584		-9.68973	7.22383	-1.44201		-9.66911	7.22383	-0.972627
	-9.67864	7.22717	-1.63957		-9.66076	7.22383	-1.15829		-9.68604	7.22717	-1.5215		-9.71178	7.22717	-1.89512		-9.66248	7.22717	-1.08063		-9.66576	7.22717	-1.2858		-9.67394	7.22717	-1.44196		-9.65398	7.22717	-0.97272
	-9.65371	7.23217	-1.63978		-9.63657	7.22717	-1.15833		-9.66096	7.23217	-1.52155		-9.68718	7.23217	-1.89527		-9.63686	7.23217	-1.08074		-9.64073	7.23217	-1.28577		-9.64865	7.23217	-1.44195		-9.62852	7.23217	-0.97279
	-9.62895	7.23717	-1.64004		-9.6112	7.23217	-1.15828		-9.63713	7.23717	-1.52159		-9.6631	7.23717	-1.89541		-9.6122	7.23717	-1.08072		-9.61546	7.23717	-1.28575		-9.62373	7.23717	-1.44205		-9.60397	7.23717	-0.972799
	-9.61244	7.2405	-1.64018		-9.59427	7.23717	-1.1582		-9.61893	7.2405	-1.52164		-9.64643	7.2405	-1.89553		-9.59534	7.2405	-1.08069		-9.5991	7.2405	-1.28571		-9.60657	7.2405	-1.44214		-9.58718	7.2405	-0.972758
	-9.58762	7.2455	-1.64032		-9.56909	7.2405	-1.15818		-9.59576	7.2455	-1.5217		-9.6206	7.2455	-1.89566		-9.57094	7.2455	-1.08071		-9.57387	7.2455	-1.28563		-9.58154	7.2455	-1.44222		-9.56195	7.2455	-0.972755
	-9.56212	7.2505	-1.64038		-9.54263	7.2455	-1.15822		-9.57059	7.2505	-1.52174		-9.59631	7.2505	-1.8958		-9.54614	7.2505	-1.08081		-9.55001	7.2505	-1.28553		-9.55743	7.2505	-1.44219		-9.53668	7.2505	-0.972871
	-9.54507	7.25383	-1.64039		-9.52768	7.2505	-1.15824		-9.55321	7.25383	-1.52176		-9.57996	7.25383	-1.89586		-9.52938	7.25383	-1.08081		-9.53239	7.25383	-1.2855		-9.54041	7.25383	-1.44221		-9.51991	7.25383	-0.97294
	-9.52908	7.25717	-1.6404		-9.51071	7.25383	-1.15827		-9.53612	7.25717	-1.52187		-9.56327	7.25717	-1.89594		-9.51178	7.25717	-1.08082		-9.51532	7.25717	-1.28547		-9.52456	7.25717	-1.44227		-9.50336	7.25717	-0.972942
	-9.50385	7.26217	-1.6405		-9.48564	7.25717	-1.15832		-9.51148	7.26217	-1.52202		-9.53826	7.26217	-1.89609		-9.4881	7.26217	-1.08088		-9.49159	7.26217	-1.28546		-9.49893	7.26217	-1.44243		-9.4785	7.26217	-0.972859
	-9.47845	7.26717	-1.64063		-9.4604	7.26217	-1.15831		-9.48601	7.26717	-1.5221		-9.51313	7.26717	-1.89626		-9.46234	7.26717	-1.08097		-9.4657	7.26717	-1.28544		-9.47341	7.26717	-1.44253		-9.45384	7.26717	-0.972845
	-9.46188	7.2705	-1.6407		-9.44428	7.26717	-1.15827		-9.4708	7.2705	-1.52208		-9.49527	7.2705	-1.89643		-9.44549	7.2705	-1.08104		-9.4494	7.2705	-1.28538		-9.45691	7.2705	-1.44254		-9.43794	7.2705	-0.972867
	-9.43766	7.2755	-1.64079		-9.4196	7.2705	-1.15827		-9.44541	7.2755	-1.5221		-9.47101	7.2755	-1.89665		-9.42111	7.2755	-1.08105		-9.42452	7.2755	-1.28522		-9.43193	7.2755	-1.44252		-9.41214	7.2755	-0.972895
	-9.41268	7.2805	-1.64088		-9.39555	7.2755	-1.15834		-9.42011	7.2805	-1.52229		-9.44643	7.2805	-1.8968		-9.3951	7.2805	-1.08111		-9.39928	7.2805	-1.28504		-9.40787	7.2805	-1.44248		-9.38804	7.2805	-0.972906
	-9.39626	7.28383	-1.641		-9.37807	7.2805	-1.1584		-9.40309	7.28383	-1.52244		-9.42988	7.28383	-1.89684		-9.3796	7.28383	-1.08119		-9.38293	7.28383	-1.28493		-9.39197	7.28383	-1.44249		-9.37001	7.28383	-0.972958
	-9.37949	7.28717	-1.64111		-9.36081	7.28383	-1.15844		-9.38674	7.28717	-1.52255		-9.4131	7.28717	-1.89693		-9.36296	7.28717	-1.08126		-9.36622	7.28717	-1.28493		-9.37468	7.28717	-1.4425		-9.35518	7.28717	-0.973006
	-9.35373	7.29217	-1.64124		-9.33579	7.28717	-1.15846		-9.3618	7.29217	-1.52259		-9.3872	7.29217	-1.89709		-9.3372	7.29217	-1.08133		-9.34111	7.29217	-1.285		-9.34916	7.29217	-1.44249		-9.32944	7.29217	-0.973023
	-9.32908	7.29717	-1.6413		-9.3103	7.29217	-1.15845		-9.33641	7.29717	-1.52267		-9.36244	7.29717	-1.89726		-9.31213	7.29717	-1.08128		-9.31631	7.29717	-1.28502		-9.32445	7.29717	-1.44248		-9.3046	7.29717	-0.973014
	-9.31217	7.3005	-1.64133		-9.29487	7.29717	-1.15847		-9.32024	7.3005	-1.52288		-9.3473	7.3005	-1.89739		-9.29639	7.3005	-1.0812		-9.29883	7.3005	-1.28495		-9.30753	7.3005	-1.44252		-9.28804	7.3005	-0.973049
	-9.29634	7.30383	-1.6414		-9.27744	7.3005	-1.15852		-9.30379	7.30383	-1.52321		-9.33029	7.30383	-1.89755		-9.27934	7.30383	-1.08116		-9.28268	7.30383	-1.28487		-9.29196	7.30383	-1.44258		-9.27144	7.30383	-0.973123
	-9.27026	7.30883	-1.64157		-9.25242	7.30383	-1.15861		-9.27773	7.30883	-1.52338		-9.30526	7.30883	-1.89774		-9.25524	7.30883	-1.08118		-9.25804	7.30883	-1.28481		-9.26606	7.30883	-1.44269		-9.24583	7.30883	-0.973233
	-9.2461	7.31383	-1.64168		-9.22817	7.30883	-1.15866		-9.25342	7.31383	-1.52344		-9.28028	7.31383	-1.8979		-9.22936	7.31383	-1.08119		-9.23313	7.31383	-1.2847		-9.24196	7.31383	-1.44274		-9.22133	7.31383	-0.973249
	-9.22829	7.31717	-1.64177		-9.21088	7.31383	-1.15869		-9.2371	7.31717	-1.52341		-9.26235	7.31717	-1.89797		-9.21306	7.31717	-1.08122		-9.21631	7.31717	-1.28461		-9.22449	7.31717	-1.44276		-9.20487	7.31717	-0.97329
	-9.20474	7.32217	-1.64194		-9.18633	7.31717	-1.15872		-9.21168	7.32217	-1.52342		-9.23953	7.32217	-1.89813		-9.1877	7.32217	-1.08121		-9.1916	7.32217	-1.28451		-9.19967	7.32217	-1.44273		-9.17883	7.32217	-0.973462
	-9.17952	7.32717	-1.64209		-9.16024	7.32217	-1.15871		-9.18727	7.32717	-1.5235		-9.21277	7.32717	-1.89826		-9.16375	7.32717	-1.08123		-9.166	7.32717	-1.28446		-9.17497	7.32717	-1.44265		-9.15462	7.32717	-0.973541
	-9.16376	7.3305	-1.64219		-9.14422	7.32717	-1.15869		-9.16969	7.3305	-1.52357		-9.19804	7.3305	-1.89839		-9.14762	7.3305	-1.0813		-9.15034	7.3305	-1.28442		-9.15889	7.3305	-1.44259		-9.13757	7.3305	-0.973516
	-9.14678	7.33383	-1.64225		-9.12785	7.3305	-1.15866		-9.15311	7.33383	-1.52364		-9.18001	7.33383	-1.89851		-9.13031	7.33383	-1.08135		-9.13306	7.33383	-1.28437		-9.14231	7.33383	-1.44256		-9.12039	7.33383	-0.973458
	-9.12191	7.33883	-1.64239		-9.10315	7.33383	-1.1586		-9.1295	7.33883	-1.52372		-9.1549	7.33883	-1.8987		-9.10522	7.33883	-1.08134		-9.10814	7.33883	-1.28435		-9.11713	7.33883	-1.44254		-9.096	7.33883	-0.973474
	-9.09695	7.34383	-1.64252		-9.07847	7.33883	-1.1586		-9.10491	7.34383	-1.52382		-9.13053	7.34383	-1.89892		-9.08083	7.34383	-1.0813		-9.08378	7.34383	-1.28432		-9.09312	7.34383	-1.44246		-9.07169	7.34383	-0.973479
	-9.0802	7.34717	-1.64257		-9.06203	7.34383	-1.15867		-9.08762	7.34717	-1.52388		-9.11327	7.34717	-1.8991		-9.06339	7.34717	-1.08136		-9.06672	7.34717	-1.28426		-9.07432	7.34717	-1.44243		-9.05521	7.34717	-0.973481
	-9.05466	7.35217	-1.64268		-9.03683	7.34717	-1.15882		-9.0627	7.35217	-1.52394		-9.08866	7.35217	-1.89933		-9.03857	7.35217	-1.08148		-9.04158	7.35217	-1.28408		-9.05059	7.35217	-1.44243		-9.02961	7.35217	-0.973571
	-9.02936	7.35717	-1.6428		-9.01246	7.35217	-1.15892		-9.0367	7.35717	-1.52402		-9.06357	7.35717	-1.89952		-9.01347	7.35717	-1.08152		-9.01652	7.35717	-1.28394		-9.02554	7.35717	-1.44244		-9.00507	7.35717	-0.973686
	-9.0131	7.3605	-1.64293		-8.99491	7.35717	-1.15897		-9.0202	7.3605	-1.52411		-9.04688	7.3605	-1.89961		-8.99762	7.3605	-1.0815		-8.99961	7.3605	-1.28391		-9.00907	7.3605	-1.44247		-8.98871	7.3605	-0.973727
	-8.99741	7.36383	-1.64306		-8.97823	7.3605	-1.15903		-9.00386	7.36383	-1.52421		-9.03017	7.36383	-1.89971		-8.98047	7.36383	-1.08144		-8.98361	7.36383	-1.28394		-8.99299	7.36383	-1.44251		-8.97167	7.36383	-0.973723
	-8.97172	7.36883	-1.64324		-8.95372	7.36383	-1.15901		-8.97896	7.36883	-1.52433		-9.0049	7.36883	-1.89986		-8.95557	7.36883	-1.08142		-8.95818	7.36883	-1.28388		-8.96672	7.36883	-1.44257		-8.94659	7.36883	-0.973758
	-8.94661	7.37383	-1.64338		-8.92828	7.36883	-1.15892		-8.95396	7.37383	-1.52437		-8.98096	7.37383	-1.90001		-8.92928	7.37383	-1.08146		-8.93459	7.37383	-1.28376		-8.94213	7.37383	-1.4426		-8.92099	7.37383	-0.97381
	-8.93047	7.37717	-1.64346		-8.91191	7.37383	-1.15886		-8.9381	7.37717	-1.52444		-8.96437	7.37717	-1.9001		-8.91318	7.37717	-1.08151		-8.9175	7.37717	-1.28366		-8.92635	7.37717	-1.44257		-8.90533	7.37717	-0.973838
	-8.91412	7.3805	-1.64351		-8.89563	7.37717	-1.15882		-8.922	7.3805	-1.52455		-8.94774	7.3805	-1.9002		-8.89659	7.3805	-1.08158		-8.89969	7.3805	-1.28359		-8.90902	7.3805	-1.44253		-8.88873	7.3805	-0.973835
	-8.8881	7.3855	-1.64357		-8.87049	7.3805	-1.15889		-8.89607	7.3855	-1.52475		-8.92183	7.3855	-1.90038		-8.87236	7.3855	-1.08164		-8.87566	7.3855	-1.28356		-8.88316	7.3855	-1.44254		-8.86303	7.3855	-0.973783
	-8.86238	7.3905	-1.64359		-8.84557	7.3855	-1.15898		-8.87006	7.3905	-1.52488		-8.89723	7.3905	-1.9006		-8.84696	7.3905	-1.08173		-8.85063	7.3905	-1.28344		-8.8585	7.3905	-1.44258		-8.83951	7.3905	-0.973726
	-8.84739	7.39383	-1.64365		-8.82855	7.3905	-1.15903		-8.85266	7.39383	-1.52484		-8.88079	7.39383	-1.90077		-8.83093	7.39383	-1.0818		-8.83438	7.39383	-1.28337		-8.84158	7.39383	-1.44264		-8.82247	7.39383	-0.973678
	-8.8211	7.39883	-1.64375		-8.80373	7.39383	-1.15911		-8.82952	7.39883	-1.52478		-8.85588	7.39883	-1.901		-8.8055	7.39883	-1.08186		-8.80959	7.39883	-1.28324		-8.81741	7.39883	-1.44268		-8.79799	7.39883	-0.973695
	-8.79725	7.40383	-1.64387		-8.77863	7.39883	-1.15924		-8.80463	7.40383	-1.52477		-8.83097	7.40383	-1.9012		-8.77982	7.40383	-1.0818		-8.78391	7.40383	-1.28315		-8.79296	7.40383	-1.44271		-8.77133	7.40383	-0.973753
	-8.77945	7.40717	-1.64393		-8.76179	7.40383	-1.15928		-8.78671	7.40717	-1.52483		-8.81403	7.40717	-1.90135		-8.76468	7.40717	-1.08175		-8.76725	7.40717	-1.28307		-8.77601	7.40717	-1.44272		-8.75541	7.40717	-0.973814
	-8.76399	7.4105	-1.64402		-8.74548	7.40717	-1.15922		-8.77086	7.4105	-1.52495		-8.79836	7.4105	-1.90151		-8.74729	7.4105	-1.08177		-8.75037	7.4105	-1.28295		-8.75875	7.4105	-1.44268		-8.73846	7.4105	-0.973848
	-8.73854	7.4155	-1.64413		-8.72025	7.4105	-1.15907		-8.74558	7.4155	-1.52514		-8.77293	7.4155	-1.90164		-8.7215	7.4155	-1.08191		-8.72539	7.4155	-1.2827		-8.73442	7.4155	-1.4426		-8.71406	7.4155	-0.973856
	-8.71396	7.4205	-1.64423		-8.69508	7.4155	-1.15902		-8.72107	7.4205	-1.52532		-8.74766	7.4205	-1.90175		-8.6972	7.4205	-1.08202		-8.70084	7.4205	-1.2823		-8.70861	7.4205	-1.44259		-8.68886	7.4205	-0.973909
	-8.69654	7.42383	-1.64435		-8.6788	7.4205	-1.15905		-8.70392	7.42383	-1.52545		-8.7303	7.42383	-1.90183		-8.68088	7.42383	-1.08205		-8.68377	7.42383	-1.28214		-8.69182	7.42383	-1.44265		-8.67225	7.42383	-0.973956
	-8.67202	7.42883	-1.64452		-8.65401	7.42383	-1.15905		-8.67928	7.42883	-1.52557		-8.70629	7.42883	-1.90194		-8.65621	7.42883	-1.08204		-8.65941	7.42883	-1.28199		-8.66748	7.42883	-1.44276		-8.64825	7.42883	-0.974028
	-8.64648	7.43383	-1.64457		-8.62829	7.42883	-1.15906		-8.65398	7.43383	-1.52564		-8.68152	7.43383	-1.90204		-8.63131	7.43383	-1.08203		-8.63421	7.43383	-1.28191		-8.64262	7.43383	-1.44283		-8.62316	7.43383	-0.974061
	-8.63104	7.43717	-1.64458		-8.61189	7.43383	-1.15909		-8.63793	7.43717	-1.5257		-8.66503	7.43717	-1.90214		-8.61361	7.43717	-1.08204		-8.61637	7.43717	-1.28187		-8.62594	7.43717	-1.44279		-8.60614	7.43717	-0.974034
	-8.61282	7.4405	-1.64467		-8.59566	7.43717	-1.15914		-8.62093	7.4405	-1.52578		-8.64764	7.4405	-1.90233		-8.59676	7.4405	-1.08205		-8.60112	7.4405	-1.28183		-8.60912	7.4405	-1.44273		-8.58962	7.4405	-0.974001
	-8.58878	7.4455	-1.64481		-8.57083	7.4405	-1.15921		-8.59578	7.4455	-1.52585		-8.62318	7.4455	-1.90258		-8.57242	7.4455	-1.08217		-8.57463	7.4455	-1.28181		-8.58455	7.4455	-1.44264		-8.5643	7.4455	-0.97389
	-8.56401	7.4505	-1.64487		-8.54591	7.4455	-1.15924		-8.57112	7.4505	-1.52583		-8.59784	7.4505	-1.90278		-8.54714	7.4505	-1.08225		-8.551	7.4505	-1.28176		-8.55915	7.4505	-1.44268		-8.53994	7.4505	-0.973853
	-8.54725	7.45383	-1.64489		-8.52884	7.4505	-1.15925		-8.55448	7.45383	-1.52584		-8.58145	7.45383	-1.90283		-8.53047	7.45383	-1.08222		-8.53432	7.45383	-1.28173		-8.54281	7.45383	-1.44278		-8.52384	7.45383	-0.973848
	-8.52985	7.45717	-1.64493		-8.51274	7.45383	-1.1593		-8.53784	7.45717	-1.52594		-8.56459	7.45717	-1.90292		-8.51402	7.45717	-1.0822		-8.5173	7.45717	-1.28169		-8.52681	7.45717	-1.4429		-8.50599	7.45717	-0.973884
	-8.50557	7.46217	-1.64503		-8.48731	7.45717	-1.15932		-8.51328	7.46217	-1.52609		-8.5402	7.46217	-1.90313		-8.48912	7.46217	-1.08222		-8.49249	7.46217	-1.28161		-8.50072	7.46217	-1.44302		-8.48142	7.46217	-0.973949
	-8.47895	7.46717	-1.64511		-8.46285	7.46217	-1.15938		-8.48874	7.46717	-1.52621		-8.51487	7.46717	-1.90343		-8.46383	7.46717	-1.08227		-8.46739	7.46717	-1.28149		-8.47607	7.46717	-1.44297		-8.45594	7.46717	-0.973954
	-8.46406	7.4705	-1.6452		-8.44529	7.46717	-1.15944		-8.47165	7.4705	-1.5263		-8.49803	7.4705	-1.90362		-8.44714	7.4705	-1.08229		-8.45118	7.4705	-1.28137		-8.46016	7.4705	-1.44292		-8.43884	7.4705	-0.973967
	-8.43861	7.4755	-1.64531		-8.42063	7.4705	-1.15955		-8.44583	7.4755	-1.5264		-8.47349	7.4755	-1.90381		-8.42333	7.4755	-1.08233		-8.42609	7.4755	-1.28117		-8.43503	7.4755	-1.4429		-8.41451	7.4755	-0.973961
	-8.41387	7.4805	-1.6454		-8.39615	7.4755	-1.15962		-8.42109	7.4805	-1.52641		-8.4476	7.4805	-1.90392		-8.39776	7.4805	-1.08236		-8.40189	7.4805	-1.28093		-8.40989	7.4805	-1.44291		-8.38921	7.4805	-0.973976
	-8.39686	7.48383	-1.6455		-8.37936	7.4805	-1.15964		-8.40417	7.48383	-1.52639		-8.43125	7.48383	-1.904		-8.3812	7.48383	-1.08238		-8.38444	7.48383	-1.28078		-8.39258	7.48383	-1.44294		-8.37238	7.48383	-0.973928
	-8.38094	7.48717	-1.64562		-8.3626	7.48383	-1.15961		-8.38875	7.48717	-1.52639		-8.41378	7.48717	-1.90407		-8.36423	7.48717	-1.08239		-8.3672	7.48717	-1.2807		-8.37675	7.48717	-1.44297		-8.35624	7.48717	-0.97387
	-8.35598	7.49217	-1.64572		-8.33821	7.48717	-1.15953		-8.36323	7.49217	-1.52645		-8.38957	7.49217	-1.90421		-8.3393	7.49217	-1.0825		-8.34311	7.49217	-1.28072		-8.35211	7.49217	-1.443		-8.33189	7.49217	-0.973857
	-8.33103	7.49717	-1.64574		-8.31251	7.49217	-1.15951		-8.3379	7.49717	-1.52662		-8.36492	7.49717	-1.90441		-8.31351	7.49717	-1.0827		-8.31698	7.49717	-1.28089		-8.32686	7.49717	-1.44303		-8.30674	7.49717	-0.973936
	-8.31421	7.5005	-1.64575		-8.296	7.49717	-1.15951		-8.3212	7.5005	-1.52673		-8.34834	7.5005	-1.90458		-8.29813	7.5005	-1.08283		-8.30213	7.5005	-1.2809		-8.30991	7.5005	-1.443		-8.28979	7.5005	-0.973991
	-8.28894	7.5055	-1.64589		-8.2711	7.5005	-1.15966		-8.29652	7.5055	-1.52691		-8.32298	7.5055	-1.90488		-8.2734	7.5055	-1.08288		-8.27569	7.5055	-1.28074		-8.28535	7.5055	-1.44299		-8.26525	7.5055	-0.974034
	-8.26344	7.5105	-1.646		-8.24639	7.5055	-1.15988		-8.27237	7.5105	-1.52697		-8.29837	7.5105	-1.90515		-8.2472	7.5105	-1.08273		-8.25178	7.5105	-1.28055		-8.25926	7.5105	-1.44297		-8.24119	7.5105	-0.974055
	-8.24752	7.51383	-1.64604		-8.22986	7.5105	-1.16		-8.25503	7.51383	-1.52696		-8.28101	7.51383	-1.90528		-8.23099	7.51383	-1.08267		-8.23483	7.51383	-1.28048		-8.24313	7.51383	-1.44295		-8.22319	7.51383	-0.97404
	-8.23094	7.51717	-1.64599		-8.21222	7.51383	-1.16006		-8.23917	7.51717	-1.52695		-8.26508	7.51717	-1.90535		-8.21428	7.51717	-1.08265		-8.21889	7.51717	-1.28047		-8.228	7.51717	-1.44292		-8.20673	7.51717	-0.974035
	-8.20592	7.52217	-1.646		-8.18744	7.51717	-1.15999		-8.2142	7.52217	-1.52703		-8.24054	7.52217	-1.90545		-8.1897	7.52217	-1.08274		-8.19314	7.52217	-1.28042		-8.20167	7.52217	-1.44292		-8.18263	7.52217	-0.974029
	-8.18089	7.52717	-1.64618		-8.16347	7.52217	-1.15987		-8.18952	7.52717	-1.52717		-8.21412	7.52717	-1.90549		-8.16324	7.52717	-1.08282		-8.1689	7.52717	-1.28029		-8.17726	7.52717	-1.44292		-8.15787	7.52717	-0.974067
	-8.16373	7.5305	-1.64644		-8.14706	7.52717	-1.15979		-8.17211	7.5305	-1.52722		-8.19883	7.5305	-1.90553		-8.14813	7.5305	-1.08288		-8.1505	7.5305	-1.28016		-8.15976	7.5305	-1.44285		-8.14077	7.5305	-0.974086
	-8.14767	7.53383	-1.64658		-8.12986	7.5305	-1.15976		-8.15556	7.53383	-1.52725		-8.18131	7.53383	-1.90563		-8.13153	7.53383	-1.08293		-8.13474	7.53383	-1.28		-8.14475	7.53383	-1.4428		-8.1235	7.53383	-0.974109
	-8.12233	7.53883	-1.64661		-8.10528	7.53383	-1.15979		-8.13019	7.53883	-1.52735		-8.15689	7.53883	-1.90591		-8.10615	7.53883	-1.08299		-8.11023	7.53883	-1.27975		-8.11927	7.53883	-1.44271		-8.09841	7.53883	-0.974174
	-8.09737	7.54383	-1.64659		-8.07998	7.53883	-1.1598		-8.10395	7.54383	-1.52747		-8.13126	7.54383	-1.90614		-8.08156	7.54383	-1.08297		-8.08611	7.54383	-1.27956		-8.09392	7.54383	-1.44269		-8.07333	7.54383	-0.974243
	-8.08122	7.54717	-1.64663		-8.06296	7.54383	-1.15984		-8.08826	7.54717	-1.52756		-8.11504	7.54717	-1.90622		-8.06435	7.54717	-1.08295		-8.06809	7.54717	-1.27951		-8.07696	7.54717	-1.44272		-8.05799	7.54717	-0.974237
	-8.05569	7.55217	-1.64673		-8.03838	7.54717	-1.15993		-8.06393	7.55217	-1.52761		-8.09015	7.55217	-1.9064		-8.04018	7.55217	-1.08303		-8.04306	7.55217	-1.27949		-8.05225	7.55217	-1.44286		-8.03294	7.55217	-0.974166
	-8.03066	7.55717	-1.64682		-8.01328	7.55217	-1.15997		-8.03805	7.55717	-1.52767		-8.066	7.55717	-1.90658		-8.01534	7.55717	-1.08321		-8.01767	7.55717	-1.27943		-8.02704	7.55717	-1.44303		-8.00813	7.55717	-0.974121
	-8.0144	7.5605	-1.64686		-7.99597	7.55717	-1.15998		-8.02125	7.5605	-1.52767		-8.04932	7.5605	-1.90667		-7.99833	7.5605	-1.08336		-8.00177	7.5605	-1.27939		-8.01057	7.5605	-1.44304		-7.99074	7.5605	-0.974164
	-7.99743	7.56383	-1.64692		-7.9797	7.5605	-1.16001		-8.00426	7.56383	-1.52769		-8.03197	7.56383	-1.90674		-7.98127	7.56383	-1.08348		-7.98435	7.56383	-1.27931		-7.99407	7.56383	-1.443		-7.97451	7.56383	-0.974257
	-7.97231	7.56883	-1.64703		-7.95511	7.56383	-1.16013		-7.98016	7.56883	-1.52776		-8.00722	7.56883	-1.9069		-7.95635	7.56883	-1.08359		-7.95929	7.56883	-1.27922		-7.96836	7.56883	-1.44282		-7.94897	7.56883	-0.974351
	-7.94757	7.57383	-1.64716		-7.92903	7.56883	-1.1602		-7.95414	7.57383	-1.52785		-7.98262	7.57383	-1.9072		-7.93106	7.57383	-1.08356		-7.93475	7.57383	-1.27916		-7.94469	7.57383	-1.44276		-7.924	7.57383	-0.974394
	-7.93121	7.57717	-1.64723		-7.91345	7.57383	-1.16021		-7.93874	7.57717	-1.52793		-7.96545	7.57717	-1.9074		-7.91576	7.57717	-1.0835		-7.91838	7.57717	-1.27907		-7.92788	7.57717	-1.44276		-7.90773	7.57717	-0.974443
	-7.91413	7.5805	-1.64725		-7.89706	7.57717	-1.16021		-7.92225	7.5805	-1.52794		-7.9489	7.5805	-1.90757		-7.89856	7.5805	-1.08341		-7.90207	7.5805	-1.27897		-7.91079	7.5805	-1.44277		-7.89105	7.5805	-0.974514
	-7.89041	7.5855	-1.64735		-7.8728	7.5805	-1.16029		-7.8974	7.5855	-1.52803		-7.92411	7.5855	-1.9077		-7.87325	7.5855	-1.08342		-7.8768	7.5855	-1.27881		-7.88544	7.5855	-1.44272		-7.86559	7.5855	-0.974617
	-7.86378	7.5905	-1.64757		-7.84784	7.5855	-1.16046		-7.87208	7.5905	-1.52814		-7.89839	7.5905	-1.90776		-7.84868	7.5905	-1.08351		-7.8527	7.5905	-1.27875		-7.86143	7.5905	-1.44268		-7.84211	7.5905	-0.974628
	-7.84875	7.59383	-1.6477		-7.83071	7.5905	-1.16054		-7.85653	7.59383	-1.52825		-7.88156	7.59383	-1.90781		-7.83062	7.59383	-1.0836		-7.83556	7.59383	-1.27872		-7.84368	7.59383	-1.44271		-7.82436	7.59383	-0.97462
	-7.82283	7.59883	-1.6477		-7.80481	7.59383	-1.1605		-7.83037	7.59883	-1.52833		-7.85708	7.59883	-1.90796		-7.80669	7.59883	-1.08369		-7.81083	7.59883	-1.27862		-7.81962	7.59883	-1.44273		-7.79934	7.59883	-0.974627
	-7.79737	7.60383	-1.64766		-7.78042	7.59883	-1.16036		-7.80567	7.60383	-1.52841		-7.83263	7.60383	-1.90816		-7.7807	7.60383	-1.08368		-7.78465	7.60383	-1.27845		-7.79322	7.60383	-1.4427		-7.77498	7.60383	-0.974599
	-7.78108	7.60717	-1.64771		-7.76458	7.60383	-1.16032		-7.78913	7.60717	-1.5285		-7.8161	7.60717	-1.90832		-7.7656	7.60717	-1.08362		-7.76772	7.60717	-1.27837		-7.7771	7.60717	-1.44264		-7.75852	7.60717	-0.974588
	-7.76456	7.6105	-1.64782		-7.74712	7.60717	-1.16034		-7.7718	7.6105	-1.52856		-7.7983	7.6105	-1.90847		-7.74847	7.6105	-1.08355		-7.75204	7.6105	-1.27831		-7.76055	7.6105	-1.44263		-7.7419	7.6105	-0.974559
	-7.73936	7.6155	-1.64793		-7.72207	7.6105	-1.16037		-7.7464	7.6155	-1.5287		-7.77365	7.6155	-1.90865		-7.72282	7.6155	-1.08354		-7.72689	7.6155	-1.27819		-7.73595	7.6155	-1.44269		-7.71648	7.6155	-0.974597
	-7.71568	7.6205	-1.64797		-7.69805	7.6155	-1.16041		-7.72319	7.6205	-1.52881		-7.74747	7.6205	-1.90879		-7.69786	7.6205	-1.0836		-7.7023	7.6205	-1.27808		-7.71037	7.6205	-1.4427		-7.69235	7.6205	-0.974672
	-7.69851	7.62383	-1.64802		-7.68118	7.6205	-1.16047		-7.70517	7.62383	-1.52888		-7.73258	7.62383	-1.90881		-7.68144	7.62383	-1.08368		-7.68576	7.62383	-1.278		-7.69386	7.62383	-1.44275		-7.67642	7.62383	-0.974706
	-7.6732	7.62883	-1.6481		-7.65551	7.62383	-1.16052		-7.67977	7.62883	-1.52886		-7.70787	7.62883	-1.90896		-7.65692	7.62883	-1.08375		-7.66032	7.62883	-1.27787		-7.66969	7.62883	-1.44275		-7.64997	7.62883	-0.974695
	-7.64829	7.63383	-1.64816		-7.63	7.62883	-1.16052		-7.65488	7.63383	-1.52881		-7.68344	7.63383	-1.90917		-7.63258	7.63383	-1.08385		-7.63574	7.63383	-1.27776		-7.64438	7.63383	-1.44273		-7.62563	7.63383	-0.974761
	-7.63136	7.63717	-1.64816		-7.61432	7.63383	-1.16052		-7.63934	7.63717	-1.5288		-7.6657	7.63717	-1.90927		-7.61522	7.63717	-1.0839		-7.61901	7.63717	-1.27769		-7.62843	7.63717	-1.44267		-7.60844	7.63717	-0.974872
	-7.61462	7.6405	-1.64816		-7.59791	7.63717	-1.16057		-7.6218	7.6405	-1.5288		-7.64891	7.6405	-1.90935		-7.59935	7.6405	-1.08394		-7.60255	7.6405	-1.27766		-7.61202	7.6405	-1.44273		-7.59128	7.6405	-0.974955
	-7.58932	7.6455	-1.64827		-7.57236	7.6405	-1.16065		-7.59739	7.6455	-1.52879		-7.62413	7.6455	-1.9094		-7.57414	7.6455	-1.08403		-7.57653	7.6455	-1.27758		-7.58696	7.6455	-1.44291		-7.56656	7.6455	-0.975021
	-7.56619	7.6505	-1.64848		-7.54732	7.6455	-1.16067		-7.57275	7.6505	-1.52885		-7.59874	7.6505	-1.90958		-7.54913	7.6505	-1.08408		-7.55082	7.6505	-1.27744		-7.56189	7.6505	-1.44295		-7.54155	7.6505	-0.975029
	-7.54724	7.65383	-1.64875		-7.53047	7.6505	-1.16066		-7.55681	7.65383	-1.52896		-7.5828	7.65383	-1.90975		-7.53132	7.65383	-1.0841		-7.53508	7.65383	-1.27732		-7.54533	7.65383	-1.44288		-7.52491	7.65383	-0.975046
	-7.53122	7.65717	-1.64893		-7.5142	7.65383	-1.16067		-7.53933	7.65717	-1.52909		-7.56611	7.65717	-1.90993		-7.51569	7.65717	-1.08407		-7.51843	7.65717	-1.27722		-7.52853	7.65717	-1.44283		-7.50894	7.65717	-0.975051
	-7.50618	7.66217	-1.64898		-7.48926	7.65717	-1.1607		-7.51488	7.66217	-1.52915		-7.54068	7.66217	-1.91007		-7.49028	7.66217	-1.08414		-7.49337	7.66217	-1.27711		-7.5031	7.66217	-1.44291		-7.48374	7.66217	-0.97501
	-7.48198	7.66717	-1.649		-7.46368	7.66217	-1.16069		-7.48983	7.66717	-1.52912		-7.51576	7.66717	-1.91017		-7.46621	7.66717	-1.08432		-7.46826	7.66717	-1.27702		-7.47672	7.66717	-1.44299		-7.45898	7.66717	-0.974982
	-7.46411	7.6705	-1.64904		-7.44834	7.66717	-1.1607		-7.47331	7.6705	-1.52915		-7.49941	7.6705	-1.91027		-7.44911	7.6705	-1.08443		-7.45173	7.6705	-1.277		-7.46045	7.6705	-1.44298		-7.44217	7.6705	-0.975008
	-7.4402	7.6755	-1.6491		-7.42248	7.6705	-1.1608		-7.44758	7.6755	-1.52924		-7.47472	7.6755	-1.91044		-7.42346	7.6755	-1.08448		-7.42677	7.6755	-1.27685		-7.43611	7.6755	-1.44294		-7.41718	7.6755	-0.97509
	-7.41532	7.6805	-1.64912		-7.39732	7.6755	-1.16093		-7.42216	7.6805	-1.52929		-7.44903	7.6805	-1.91057		-7.39947	7.6805	-1.08447		-7.40268	7.6805	-1.27664		-7.41161	7.6805	-1.44293		-7.39216	7.6805	-0.975149
	-7.39858	7.68383	-1.64912		-7.3804	7.6805	-1.16092		-7.40619	7.68383	-1.52926		-7.43279	7.68383	-1.91069		-7.3824	7.68383	-1.08447		-7.38494	7.68383	-1.27651		-7.39451	7.68383	-1.44297		-7.37634	7.68383	-0.975202
	-7.38194	7.68717	-1.64915		-7.36467	7.68383	-1.16085		-7.38969	7.68717	-1.52925		-7.41644	7.68717	-1.91079		-7.36564	7.68717	-1.0845		-7.36888	7.68717	-1.27644		-7.37791	7.68717	-1.44304		-7.35921	7.68717	-0.975268
	-7.3567	7.69217	-1.64922		-7.3395	7.68717	-1.16078		-7.36455	7.69217	-1.52929		-7.39074	7.69217	-1.91096		-7.34057	7.69217	-1.08456		-7.34453	7.69217	-1.2764		-7.35275	7.69217	-1.44302		-7.33426	7.69217	-0.975317
[truncated: 17,184 more rows]

## Sheet: Figure2c
Column1	Column2	U/C=2:1	Column1	Column2	U/C=1:1	Column1	Column2	U/C=1:2
[truncated: 2,851 more rows]

[truncated: 46 more sheets: Figure2d, Figure2f, Figure2g, Figure2h, Figure3b, Figure3c, Figure3d, Figure3e, Figure3f, Figure3g, Figure3h, Figure3i-k, Figure4b-c, Figure4e, Figure5e-f, Figure6d, FigureS8, FigureS9, FigureS10, FigureS14-15 …]
